# Supplementary material for: A novel dominant glossy mutation causes suppression of wax biosynthesis pathway and deficiency of cuticular wax in Brassica napus
Source: BMC Plant Biol. 2013 Dec 14;13:215. doi: 10.1186/1471-2229-13-215 (PMC3881019; doi:10.1186/1471-2229-13-215)
Supplement: Additional file 2 — Explanations to microarray data. [file 1471-2229-13-215-S2.xlsx]

## Sheet: WT VS MUTANT
Additional file 2 Explanations to microarray data
619 genes were detected as DEGs. 232 DEGs got higher expression level in wild type and 387 DEGs got higher expression level in glossy mutant.
232 DEGs got higher expression level in wild type
gene.index	RP.Rsum	FC..class1.class2.	pfp	P.value	Name	ID	Array.Name	Map	Synonyms		Unique Synonyms
56169	8.6704	0.0255	0	0	unknown protein	b6d9a12ab1c87e761b1e177a34a330ac	Contig1_18282_final_0_0_0_35_352|sense|_400_435	CHR5v01212004:3863072..3863756	AT5G11970		AT5G11970
21577	8.7524	0.0249	0	0	OASB (CYSTEINE SYNTHASE 1...	aa84b329fb147355e65b9a375f4bbb30	Contig3_9152_final_0_0_0_3_392|sense|_455_492	CHR2v01212004:18136488..18139629	AT2G43750		AT2G43750
44329	9.6569	0.0273	0	0	ATP synthase family	1499a2e263af98343cb4562b7d279218	Contig15_2583_final_0_0_0_96_740|sense|_388_422	CHR4v01212004:15573642..15574743	AT4G32260		AT4G32260
52827	17.8552	0.0369	0	0	protease-related	fc578096add7008068971aea9fd77794	gi_56840188___NCBI|senAnsen|_76_114	CHR4v01212004:16431945..16433962	AT4G34360		AT4G34360
2956	18.9123	0.0391	0	0	unknown protein	3cff7e0410579a095843265517029471	Contig4_2468_final_0_0_0_50_490|sense|_594_633	CHR1v01212004:23892583..23893324	AT1G64370		AT1G64370
48934	28.6914	0.0512	0	0	WRKY2 (WRKY DNA-binding p...	a5f55ca6645b01073636f3a5bd829448	Contig1_10012_final|senAnsen|_817_851	CHR5v01212004:22796919..22800494	AT5G56270		AT5G56270
10550	29.3566	0.048	0	0	unknown protein	a86be72666264493408fb877ff9b1201	ST204R___AAFC_0_0_0_34_315|sense|_364_399	CHR5v01212004:3863072..3863756	AT5G11970		AT5G05730
35232	33.0889	0.0506	0	0	ASA1 (ANTHRANILATE SYNTHA...	f1859cc47910ab2ec1f46e1e17b20bc7	Contig2_7370_final|senAnsen|_412_446	CHR5v01212004:1719574..1722904	AT5G05730		AT1G02205
48516	33.2994	0.0537	0	0	CER1 (ECERIFERUM 1)	db8bfd0829824e4442776431bc95e3bf	Contig1_11353_final_0_0_0_22_1893|sense|_1722_1756	CHR1v01212004:418767..422438	AT1G02205		AT2G42530
54034	33.5804	0.0558	0	0	cold-responsive protein /...	3b5f52ef48e36f0f88ea9a20c51e38df	Contig1_8881_final_0_0_0_56_481|sense|_44_79	CHR2v01212004:17716114..17717023	AT2G42530		AT4G17700
46170	47.004	0.0649	0	0	unknown protein	27956554e77159faac25c82af8097493	Contig1_80179_remaining_0_0_0_116_916|sense|_810_844	CHR4v01212004:9854335..9855758	AT4G17700		AT3G16640
23298	51.0846	0.0663	0	0	TCTP (TRANSLATIONALLY CON...	ef410eca2399ccd656f239739dda1766	49RDOAT_UP_058_D04_27JAN2006_026.ab1___PBI|senAnsen|_50_84	CHR3v01212004:5669379..5670848	AT3G16640		AT5G48620
48408	55.3484	0.0707	0	0	disease resistance protei...	cb1380eb55c1aefb087544d496197707	CL1185F___AAFC_0_0_0_70_540|sense|_287_323	CHR5v01212004:19734498..19738678	AT5G48620		AT5G24150
51459	61.6581	0.0702	0	0	SQP1 (Squalene monooxygen...	3f962a6efd46c43f3f58da167afd24a0	BNARO4GH_T3_009_F01_24NOV2006_005.ab1___PBI_0_0_0_7_513|sense|_16_51	CHR5v01212004:8172319..8175434	AT5G24150		AT4G02030
17954	66.6113	0.0753	0	0	unknown protein	8e418dc47e3dfdf511f77a7abd031839	MW793R___AAFC|senAnsen|_117_155	CHR4v01212004:892176..897318	AT4G02030		AT4G02420
65612	66.7869	0.0744	0	0	TCTP (TRANSLATIONALLY CON...	45cf72409ceefba23e9b100eade3055a	gi_56842244___NCBI_0_0_0_1_270|sense|_68_103	CHR3v01212004:5669379..5670848	AT3G16640		AT5G25280
73399	69.4555	0.0804	0	0	cold-responsive protein /...	0111b08fddf766dc855bc73a8c5b1924	gi_21844176___NCBI_0_0_0_43_234|sense|_176_210	CHR2v01212004:17716114..17717023	AT2G42530		AT2G29650
42993	81.3441	0.0833	0.0004	0	SQP1 (Squalene monooxygen...	9cfd9f41907a545e68ab9161ddb86963	Contig1_2954_final_0_0_0_38_1585|sense|_1185_1219	CHR5v01212004:8172319..8175434	AT5G24150		AT2G34860
5692	85.3228	0.0823	0.0004	0	lectin protein kinase, pu...	59f550b98a3d22082008676dbcc8e98c	CD184F___AAFC_0_0_0_1_504|sense|_425_459	CHR4v01212004:1064363..1066372	AT4G02420		AT1G09070
23691	91.65	0.0855	0.0004	0	serine-rich protein-relat...	63b1a405799fc692e96908daa845be4f	70ETGS6H_UP_011_C08_28APR2005_060.ab1___PBI|senAnsen|_122_156	CHR5v01212004:8773792..8776003	AT5G25280		AT4G32340
7034	98.8029	0.071	0.0004	0	inorganic phosphate trans...	9f96ee5172778d10d1ea778877bbd07b	EX2PLCL1_UP_009_C03_16APR2003_014.ab1___PBI_0_0_0_1_102|sense|_102_140	CHR2v01212004:12680460..12683126	AT2G29650		AT5G02540
26842	113.105	0.1034	0.0004	0	EDA3 (embryo sac developm...	dc6aa652013df011de991ae9434aac6d	Contig2_12837_final_0_0_0_25_585|sense|_596_630	CHR2v01212004:14715439..14717276	AT2G34860		AT5G12470
5905	114.152	0.1001	0.0004	0	(AT)SRC2/SRC2 (SOYBEAN GE...	19e1715ca5eb271564ba274c82233a01	Contig3_9237_final_0_0_0_98_832|sense|_560_594	CHR1v01212004:2927706..2928971	AT1G09070		AT4G14070
27290	114.959	0.1004	0.0003	0	binding	c404688bb5b6ab3564f34ed4418a610f	54ACDHPE_UP_002_E01_24AUG2004_007.ab1___PBI_0_0_0_3_335|sense|_91_125	CHR4v01212004:15612590..15614311	AT4G32340		AT1G15660
1224	115.266	0.0997	0.0003	0	TCTP (TRANSLATIONALLY CON...	a456eeb4737835d9ba602a3156aed570	Contig734__largest_0_0_0_456_725|sense|_634_668	CHR3v01212004:5669379..5670848	AT3G16640		AT5G25110
5785	118.872	0.0974	0.0003	0	short-chain dehydrogenase...	b80587d6919e9a0ff348f0ea0f217645	Contig1_17481_final_0_0_0_2_580|sense|_192_230	CHR5v01212004:568522..570918	AT5G02540		AT5G61060
21084	122.297	0.11	0.0006	0	unknown protein	6cfe886c357e518413be842fdd14f6b0	Contig6_11211_final_0_0_0_79_1203|sense|_1273_1307	CHR5v01212004:4044625..4047439	AT5G12470		AT5G20630
5697	124.949	0.1096	0.0006	0	AAE15 (ACYL-ACTIVATING EN...	1d04b2e20dda4bfa37644b02f7a851a7	Contig2_17765_final_0_0_0_6_578|sense|_635_669	CHR4v01212004:8111957..8118155	AT4G14070		AT5G08690
11573	132.268	0.111	0.0006	0	unknown protein	ae4e6dc7a96975056b065865083eb119	36RDBRG_UP_044_A06_25JUN2004_048.ab1___PBI|senAnsen|_152_190	CHR1v01212004:5381165..5385249	AT1G15660		AT3G02730
52359	144.393	0.1138	0.0006	0	cold-responsive protein /...	ab003b5910275d5d5e9d74c1c6224a9c	gi_29689780___NCBI_0_0_0_201_500|sense|_64_99	CHR2v01212004:17716114..17717023	AT2G42530		AT4G00430
80765	145.17	0.1092	0.0006	0	CIPK25 (CBL-INTERACTING P...	f617ae4d0e6a5d9bbba1195e3761ce36	Contig1_10047_final_0_0_0_24_518|sense|_368_402	CHR5v01212004:8657629..8659325	AT5G25110		AT2G37170
63720	146.708	0.1129	0.0005	0	unknown protein	76fadaebb45832330ac91081766fe851	Contig1_2468_final_0_0_0_32_481|sense|_238_272	CHR1v01212004:23892583..23893324	AT1G64370		AT5G52300
49683	149.267	0.118	0.0005	0	HDA05 (HISTONE DEACETYLAS...	b3b8f09acfe57d5c4bcfc028518fb9e9	ML185R___AAFC_0_0_0_192_515|sense|_88_122	CHR5v01212004:24584017..24588292	AT5G61060		AT2G47090
59014	163.855	0.1102	0.0008	0	GLP3 (GERMIN-LIKE PROTEIN...	a9799748ee942365f7bb7fd14b342841	Contig2_2665_final_0_0_0_40_672|sense|_224_258	CHR5v01212004:6975106..6975995	AT5G20630		AT3G22120
27248	164.63	0.1246	0.0007	0	ATP synthase beta chain 2...	f0ef6085a07076e7b1b2ce5c9d5aa8ff	Contig7_107_final_0_0_0_1_204|sense|_201_235	CHR5v01212004:2825714..2828663	AT5G08690		AT2G47400
12942	168.976	0.1214	0.0012	0	ATF1/TRXF1 (THIOREDOXIN F...	6241c2ba71c4a0228adf9bc18608470c	BNQA_UP_144_G10_10NOV2005_068.ab1___PBI_0_0_0_2_181|sense|_197_232	CHR3v01212004:588415..589692	AT3G02730		AT4G29670
41177	173.057	0.1277	0.0012	0	TMP-C (plasma membrane in...	20985d3f13f3d0d90f4c6e1d07b44aaf	Contig7_3143_final_0_0_0_61_1017|sense|_459_494	CHR4v01212004:185450..187627	AT4G00430		AT2G33070
60019	175.432	0.1245	0.0014	0	PIP2B (plasma membrane in...	69bcd8a7dda74d5e49c2327ab7080809	Contig1_9313_final_0_0_0_60_914|sense|_221_257	CHR2v01212004:15620481..15621936	AT2G37170		AT5G10930
74779	177.383	0.122	0.0013	0	RD29B (RESPONSIVE TO DESS...	f23e5cb8d4833991e24676cc663d8db5	Contig3_669_final_0_0_0_265_1119|sense|_547_581	CHR5v01212004:21254282..21256755	AT5G52300		AT5G67370
3915	177.609	0.1287	0.0013	0	nucleic acid binding	da185a0de25e3cb3e69a3f41792c6351	Contig1_7370_final|senAnsen|_414_449	CHR2v01212004:19348376..19351380	AT2G47090		AT5G23740
46333	195.302	0.1382	0.0017	0	CWLP (CELL WALL-PLASMA ME...	fc72c775bd915672768dad90001fcc4e	Contig17_4184_final_0_0_0_9_605|sense|_532_567	CHR3v01212004:7794964..7796317	AT3G22120		AT3G03080
57176	198.651	0.1333	0.0017	0	CP12-1 (CP12 domain-conta...	ccbf9e47f03a104dc310799e6bdcbcc4	Contig6_5207_final_0_0_0_17_391|sense|_40_74	CHR2v01212004:19453924..19454508	AT2G47400		AT2G02710
28200	209.803	0.1334	0.0022	0	thioredoxin family protei...	9541b67e8d2945fcf42e15218cf3ba5d	gi_32494993___NCBI_0_0_0_130_687|sense|_620_655	CHR4v01212004:14535548..14537256	AT4G29670		AT1G07230
49645	210.588	0.1277	0.0022	0	jacalin lectin family pro...	d1c42e375800278e22dfcd545dd7376f	Contig2_3897_final_0_0_0_65_1465|sense|_950_984	CHR2v01212004:14036264..14038151	AT2G33070		AT3G17450
52271	216.4	0.1393	0.0025	0	CIPK5 (CBL-INTERACTING PR...	68ebc89067487bcfdebac4523841a7e0	26RDBNT_UP_006_D12_20JAN2004_090.ab1___PBI_0_0_0_3_638|sense|_148_185	CHR5v01212004:3445367..3447115	AT5G10930		AT2G20580
7231	218.075	0.1319	0.0025	0	unknown protein	e11713e916e3fe63eb4947cb35e0d776	Contig1_4635_final_0_0_0_37_996|sense|_1615_1649	CHR5v01212004:26894779..26896768	AT5G67370		AT5G10450
61828	220.425	0.1438	0.0024	0	RPS11-BETA (RIBOSOMAL PRO...	6190e84533ff4b1fb470a7f1edb786ed	Contig1_6184_final_0_0_0_55_531|sense|_514_552	CHR5v01212004:8008043..8009439	AT5G23740		AT4G18880
36677	221.36	0.1405	0.0023	0	NADP-dependent oxidoreduc...	099221216b43b48ee5ee5546d16b5993	Contig2_14619_final_0_0_0_2_439|sense|_212_246	CHR3v01212004:698537..700308	AT3G03080		AT2G36835
56433	224.737	0.1404	0.0025	0	PAC motif-containing prot...	2bf63967a1b95fdb1969e96100f14978	Contig1_758_final_0_0_0_302_1468|sense|_1057_1091	CHR2v01212004:758692..761012	AT2G02710		AT2G38530
44731	226.066	0.1401	0.0026	0	phosphoesterase family pr...	31213bd54571560b8ffccbfee317ea60	Contig4_1202_final_0_0_0_2_364|sense|_328_362	CHR1v01212004:2220252..2222981	AT1G07230		AT1G79730
50328	231.51	0.1442	0.0027	0	hAT dimerisation domain-c...	f3b36a0eae7e5c5bc4bbe321609314c2	BNSiliq_UP_023_O23_10DEC2003_080.ab1___GHI1|senAnsen|_34_68	CHR3v01212004:5972677..5976124	AT3G17450		AT5G06110
27919	234.201	0.1475	0.0028	0	cold-responsive protein /...	02c090e0290d19e42e11b4853d0f1e57	Contig3_1182_final_0_0_0_60_446|sense|_224_260	CHR2v01212004:17716114..17717023	AT2G42530		AT5G67360
43771	237.306	0.146	0.0027	0	AtRPN1a/RPN1A (26S protea...	29e6c579f50b46946847b2243a90abd6	Contig5_8491_final_0_0_0_2_775|sense|_787_821	CHR2v01212004:8866091..8871946	AT2G20580		AT5G35640
56884	251.766	0.152	0.0033	0	GRF6 (GF14 LAMBDA); prote...	22fc368c7ae3db265a2393f87baf6b99	Contig2_4198_final_0_0_0_27_770|sense|_787_821	CHR5v01212004:3283854..3286348	AT5G10450		AT2G14110
57394	252.819	0.1464	0.0033	0	AT-HSFA4A (Arabidopsis th...	8338838c4d6f4799200d1188be3a3201	BNSCS4CT_UP_036_F11_21JAN2005_085.ab1___PBI|senAnsen|_65_100	CHR4v01212004:10347593..10349573	AT4G18880		AT1G12900
52180	253.668	0.1463	0.0032	0	unknown protein	bd50658df8c8a261c249479a66223ad1	Contig1_1869_final_0_0_0_93_464|sense|_418_454	CHR2v01212004:15456682..15458505	AT2G36835		AT4G38970
49652	255.768	0.1477	0.0032	0	LTP2 (LIPID TRANSFER PROT...	29ff12affd1be8ec59673aae50f938e4	gi_20374131___NCBI_0_0_0_43_165|sense|_205_239	CHR2v01212004:16135456..16136236	AT2G38530		AT1G63460
31586	259.645	0.1453	0.0031	0	ELF7 (EARLY FLOWERING 7)	c3aabfde74a5826bed5aa4623ce43208	Contig3_10586_final|senAnsen|_1238_1272	CHR1v01212004:30005431..30008898	AT1G79730		AT5G59080
73493	261.333	0.1436	0.0031	0	DNAJ heat shock N-termina...	a69bfb00659c16183f2a24c84810ede3	ES2469F___AAFC_0_0_0_1_411|sense|_367_406	CHR5v01212004:1840831..1843001	AT5G06110		AT1G55480
78128	269.534	0.1495	0.0032	0	ARA12; subtilase	7797cba5719bbf4b842ce49fbde9a73d	CL760F___AAFC_0_0_0_2_625|sense|_530_564	CHR5v01212004:26889117..26891805	AT5G67360		AT4G40030
7905	279.914	0.1512	0.0037	0	unknown protein	094333459dd0c3126c1168b54c98a186	37RDBRH_UP_041_C05_09JUL2004_043.ab1___PBI_0_0_0_321_626|sense|_240_276	CHR5v01212004:13851863..13852836	AT5G35640		AT1G01470
77152	284.508	0.1565	0.0037	0	(AT)SRC2/SRC2 (SOYBEAN GE...	243ad2ec29e31f68b7c8146305e0d90a	Contig3_2078_final_0_0_0_16_381|sense|_160_196	CHR1v01212004:2927706..2928971	AT1G09070		AT1G02780
15583	288.079	0.1573	0.0036	0	unknown protein	e7e3d3476e06150421c4c0459b894fe5	Contig1_7974_final_0_0_0_21_590|sense|_591_630	CHR2v01212004:5958977..5960237	AT2G14110		AT5G17610
1657	290.003	0.1412	0.0037	0	GAPA-2	98bc5b21ca5bd36f6de6b79967ca8656	Contig6_2175_final_0_0_0_2_493|sense|_566_603	CHR1v01212004:4392448..4394398	AT1G12900		AT3G55380
81155	293.995	0.1588	0.0038	0	fructose-bisphosphate ald...	9b1a0d5818eec6d213f7791a7abcf6ea	Contig330__largest_0_0_0_103_1296|sense|_1300_1336	CHR4v01212004:18163490..18165756	AT4G38970		AT2G20820
39500	297.291	0.1526	0.004	0	glutathione peroxidase, p...	7f71a4b18c6f5a2ece89b9bee51b699b	Contig1_27915_remaining_0_0_0_701_943|sense|_950_987	CHR1v01212004:23538681..23540132	AT1G63460		AT2G36830
29624	298.089	0.1525	0.0039	0	unknown protein	a27fdf022c7e2d7a8bd3c9f093782a04	Contig5_2651_final_0_0_0_96_494|sense|_548_582	CHR5v01212004:23864633..23865783	AT5G59080		AT3G04120
76726	309.347	0.1646	0.0045	0	binding / protein binding	bc8b90e18d703fb2af01c26d28a242ee	Contig1_5332_final_0_0_0_52_804|sense|_778_812	CHR1v01212004:20717350..20719213	AT1G55480		AT1G74230
56721	323.238	0.165	0.0046	0	ATF1/TRXF1 (THIOREDOXIN F...	bd6375310299c8832b3440327732cec0	Contig3_2247_final_0_0_0_67_606|sense|_372_407	CHR3v01212004:588415..589692	AT3G02730		AT4G05070
65193	328.907	0.1697	0.0051	0	histone H3.2	dd74f04646d250339a62919891254ce0	Contig250__largest_0_0_0_70_477|sense|_52_86	CHR4v01212004:18555571..18556966	AT4G40030		AT1G71040
37124	329.572	0.1492	0.0051	0	LEA14 (LATE EMBRYOGENESIS...	33327e08f2524f168b53063de866e9ca	Contig2_2273_final_0_0_0_103_264|sense|_146_180	CHR1v01212004:172146..172948	AT1G01470		AT5G40420
74316	333.749	0.1727	0.0054	0	EMB2386 (EMBRYO DEFECTIVE...	0ba1b8c7fc2af4b287c6ebb3228dab76	Contig14_1329_final_0_0_0_43_696|sense|_695_734	CHR1v01212004:607808..609465	AT1G02780		AT4G24280
57290	336.438	0.1693	0.0054	0	unknown protein	efa7bd353e54a7b16a365dccbe16f3b7	Contig3_5309_final_0_0_0_84_443|sense|_528_565	CHR5v01212004:5803938..5805297	AT5G17610		AT2G42870
33090	347.287	0.1389	0.0059	0	LEA14 (LATE EMBRYOGENESIS...	a418df41afd59be1d91e64580f284562	Contig3_2273_final_0_0_0_69_521|sense|_365_399	CHR1v01212004:172146..172948	AT1G01470		AT4G22920
66833	350.764	0.1526	0.0058	0	HDA05 (HISTONE DEACETYLAS...	cb065e7d33655fb145733d658e356bd4	LL1441f___AAFC_0_0_0_21_671|sense|_428_465	CHR5v01212004:24584017..24588292	AT5G61060		AT5G67190
54280	355.476	0.178	0.0057	0	UBC14 (ubiquitin-conjugat...	39843e93d5d52b2304d97c742d816dea	Contig1_10187_final_0_0_0_69_569|sense|_635_669	CHR3v01212004:20542384..20544150	AT3G55380		AT1G07070
66273	356.69	0.1775	0.0057	0	unknown protein	c976039de68051abbf742a9c5e690f5d	Contig4_702_final_0_0_0_57_329|sense|_316_350	CHR2v01212004:8971430..8972511	AT2G20820		AT5G10770
55451	357.144	0.1725	0.0058	0	unknown protein	87a883e5a44a47cb5879340206f9553a	Contig2_4635_final_0_0_0_19_714|sense|_99_133	CHR5v01212004:26894779..26896768	AT5G67370		AT3G66652
13879	367.631	0.1817	0.006	0	GAMMA-TIP (Tonoplast intr...	e63eda834dd4d443361f262a07594599	Contig3_1963_final_0_0_0_46_756|sense|_307_341	CHR2v01212004:15452504..15453653	AT2G36830		AT3G11440
10447	384.133	0.1809	0.0064	0	GAPC (GLYCERALDEHYDE-3-PH...	19d9399240a74978abf66058c966cb57	Contig257_4314_final_0_0_0_59_514|sense|_10_47	CHR3v01212004:1080957..1083537	AT3G04120		AT4G15440
5571	384.151	0.1769	0.0063	0	GR-RBP5 (glycine-rich RNA...	4101ddf0dcbe2ae9a863245ab06bb8ac	Contig3_6828_final_0_0_0_79_936|sense|_785_819	CHR1v01212004:27918364..27920744	AT1G74230		AT2G23360
41973	384.575	0.1678	0.0064	0	unknown protein	160362c6e545d7c39f5c89f887e14194	OL105_108R_C02_OL10002R_025.ab1___AAFC_0_0_0_35_310|sense|_61_95	CHR4v01212004:2593593..2594117	AT4G05070		AT4G38780
35133	389.923	0.1764	0.0068	0	unknown protein	8eb3abfa35450d31df54be5c7fe6df6a	37RDBRH_UP_091_H10_24JAN2006_066.ab1___PBI_0_0_0_60_332|sense|_322_356	CHR2v01212004:8971430..8972511	AT2G20820		AT3G20340
11545	411.148	0.1873	0.008	0	multi-copper oxidase type...	4f2ba5f6ce798e4b7c707c653f376dba	60ACAB48_UP_013_C12_30SEP2004_092.ab1___PBI|senAnsen|_17_51	CHR1v01212004:26800628..26803984	AT1G71040		AT5G13420
27370	415.439	0.1863	0.0082	0	CWLP (CELL WALL-PLASMA ME...	2d2f701773bfc8347c921576d295a9d7	ESS4528R___AAFC_0_0_0_5_595|sense|_556_592	CHR3v01212004:7794964..7796317	AT3G22120		AT1G74160
63453	420.258	0.1886	0.0084	0	OLEO2 (OLEOSIN 2)	1ba0574f833dd340414336b24b9c348f	gi_32516555___NCBI_0_0_0_70_231|sense|_454_488	CHR5v01212004:16190621..16192011	AT5G40420		AT1G16840
33844	422.699	0.1832	0.0085	0	CPHSC70-1 (chloroplast he...	d1a5e82dbba89eb343bf6d05cf0529f2	EX20LIB3_UP_004_C12_03FEB2004_092.ab1___PBI_0_0_0_1_207|sense|_127_161	CHR4v01212004:12589998..12593640	AT4G24280		AT5G02960
71473	426.372	0.1707	0.0085	0	RD29B (RESPONSIVE TO DESS...	8d27060aad7453953f3b84ee1e931d85	Contig2_669_final_0_0_0_385_1872|sense|_1338_1374	CHR5v01212004:21254282..21256755	AT5G52300		AT1G51480
52415	430.964	0.1756	0.0086	0	ARA12; subtilase	8b996939b4e25a1185c3f0723cc50477	OL97_100R_C10_OL9362R_060.ab1___AAFC_0_0_0_11_553|sense|_471_505	CHR5v01212004:26889117..26891805	AT5G67360		AT3G60540
35595	437.441	0.1819	0.0087	0	unknown protein	ecf7e6198d19359fb0c375d862488207	Contig1_2498_final_0_0_0_51_398|sense|_156_190	CHR2v01212004:17843493..17844327	AT2G42870		AT2G25050
26243	450.914	0.1771	0.0093	0	unknown protein	b4eb0d120afdef9849779e307c52cae3	Contig1_79900_remaining_0_0_0_57_659|sense|_585_623	CHR4v01212004:12016536..12018503	AT4G22920		AT2G47130
59192	451.469	0.1971	0.0093	0	AP2 domain-containing tra...	e90be17a0f8bd05281bcec071bdb1b86	Contig1_4741_final_0_0_0_71_631|sense|_480_517	CHR5v01212004:26826361..26826915	AT5G67190		AT1G70820
15319	454.295	0.1932	0.0094	0	60S ribosomal protein L35...	e65c788a1adaf4b2673c78b6e4580981	Contig14_3799_final_0_0_0_61_396|sense|_384_420	CHR1v01212004:2168563..2169850	AT1G07070		AT4G19120
2934	455.915	0.1901	0.0095	0	chloroplast nucleoid DNA-...	5982b62d069c5f65085c4a33fd92ef3e	Contig1_80252_remaining_0_0_0_1_603|sense|_329_363	CHR5v01212004:3403111..3405449	AT5G10770		AT1G71500
45522	457.924	0.1978	0.0095	0	fip1 motif-containing pro...	f0e9a4d2b334c40dc3910f592dbd2b41	gi_56840788___NCBI|senAnsen|_124_158	CHR3v01212004:2084036..2087562	AT3G66652		AT2G01520
11989	461.768	0.195	0.0098	0	ATMYB65 (myb domain prote...	db96452884b05fef070233f1fabe661c	Contig3_7789_final|senAnsen|_369_408	CHR3v01212004:3602099..3605110	AT3G11440		AT4G15470
22811	463.62	0.1968	0.0098	0	ATP synthase beta chain 2...	afd1ee321e0f41cd90a1c4400f04fee1	Contig2_12915_final_0_0_0_3_188|sense|_295_329	CHR5v01212004:2825714..2828663	AT5G08690		AT1G04420
56454	464.601	0.1725	0.0097	0	HPL1 (HYDROPEROXIDE LYASE...	2e3d8880160da5db669c5c36c0006fda	Contig1_12726_final_0_0_0_404_1552|sense|_1023_1057	CHR4v01212004:8835494..8838675	AT4G15440		AT3G45140
34732	469.627	0.2004	0.0099	0	transport protein-related	32415aea57a5c284240a05cb6b04b456	39RDBRT_UP_063_F11_30NOV2005_085.ab1___PBI|senAnsen|_304_340	CHR2v01212004:9956536..9959925	AT2G23360		AT4G30650
80952	471.116	0.1918	0.0098	0	splicing factor, putative	91b84fbf7cc5583902bb43d3b6fa2f84	Contig1_11332_remaining|senAnsen|_481_515	CHR4v01212004:18101290..18111023	AT4G38780		AT5G48120
29387	475.142	0.2008	0.0102	0	unknown protein	8e5bfd3ad329e3a77e21d90d7c3f622c	Contig1_10099_remaining|senAnsen|_217_251	CHR3v01212004:7092906..7093507	AT3G20340		AT5G01220
34372	475.829	0.1932	0.0102	0	transaldolase, putative	c4811f4a8519e4ba90bb38e3a379619a	Contig1_39227_remaining_0_0_0_10_303|sense|_342_376	CHR5v01212004:4301795..4304315	AT5G13420		AT1G20020
8496	479.265	0.1854	0.0101	0	unknown protein	0ba8d4bf7a46d7640ec7e3981a847e68	Contig1_9159_final_0_0_0_719_964|sense|_812_847	CHR1v01212004:27890087..27895092	AT1G74160		AT2G17880
56891	479.391	0.1726	0.01	0	unknown protein	98632c6687d387cb6d5967017d81285b	Contig2_11593_final_0_0_0_85_546|sense|_570_609	CHR1v01212004:5762687..5764066	AT1G16840		AT5G08420
66868	496.786	0.2039	0.0105	0	40S ribosomal protein S23...	42eb6151ee59465ea1f6927e8751f86d	63JKCOT5_T3_031_G06_25JAN2005_036.ab1___PBI_0_0_0_184_603|sense|_588_625	CHR5v01212004:693077..694513	AT5G02960		AT1G71890
23506	510.119	0.2017	0.0105	0	disease resistance protei...	6fda3acfb79311c79a4edf2cb3ef5158	CD2357F___AAFC_0_0_0_2_457|sense|_225_262	CHR1v01212004:19094515..19097974	AT1G51480		AT1G68190
57489	518.581	0.1838	0.0106	0	sec61beta family protein	aad1345952e8c80efaa490d36e9bf323	69JKME5D_T3_004_B04_27MAR2005_030.ab1___PBI_0_0_0_80_328|sense|_17_52	CHR3v01212004:22385938..22386840	AT3G60540		AT1G63800
73617	519.084	0.1878	0.0106	0	formin homology 2 domain-...	a95440576eda9fbf381e86d122b836d5	gi_72290515___NCBI|senAnsen|_175_209	CHR2v01212004:10661187..10666462	AT2G25050		AT5G43810
65881	521.891	0.2062	0.0106	0	short-chain dehydrogenase...	ceb7d217a8bacdd6e55af3454645a62d	Contig2_7430_final_0_0_0_27_563|sense|_439_473	CHR2v01212004:19356606..19357609	AT2G47130		AT4G17900
31515	530.142	0.1903	0.011	0	phosphoglucomutase, putat...	7c81fe92b234872e856488b5c0b437fe	Contig1_7878_final_0_0_0_2_400|sense|_591_625	CHR1v01212004:26709180..26711926	AT1G70820		AT3G22550
60125	530.902	0.2074	0.0109	0	ERD3 (EARLY-RESPONSIVE TO...	e824b40be0740faed3101cc5377608db	Contig1_11620_final_0_0_0_2_442|sense|_306_344	CHR4v01212004:10460306..10464185	AT4G19120		AT5G10960
392	534.203	0.2044	0.0111	0	Rieske (2Fe-2S) domain-co...	cab0bc6438c9f025232bbf3942cab613	Contig1_2303_final_0_0_0_1_840|sense|_61_95	CHR1v01212004:26939692..26941269	AT1G71500		AT2G01250
74797	546.242	0.2013	0.0115	0	RD29B (RESPONSIVE TO DESS...	8f18409efbf196b79392c5a3ecdde7c8	Contig4_669_final_0_0_0_3_599|sense|_248_284	CHR5v01212004:21254282..21256755	AT5G52300		AT5G42330
4967	552.097	0.2104	0.0119	0	major latex protein-relat...	613bd0852be667ae257fb84c0e269b8c	Contig1_9077_final_0_0_0_101_553|sense|_372_410	CHR2v01212004:235924..237146	AT2G01520		AT2G42540
37835	553.128	0.2191	0.0118	0	unknown protein	e9bbe2e2cde1f4f78013a41df8afdb8a	Contig4_11163_final|senAnsen|_750_787	CHR4v01212004:8843565..8845808	AT4G15470		AT3G08030
81025	571.052	0.2106	0.0125	0	aldo/keto reductase famil...	a28ba848ab89598f00eba1a2d5885c14	Contig4_6245_final_0_0_0_28_1275|sense|_1177_1211	CHR1v01212004:1191607..1193883	AT1G04420		AT2G23780
26474	574.291	0.2091	0.0124	0	cold-responsive protein /...	cf38887392bb3665ac0e0038c46ed187	gi_21844142___NCBI_0_0_0_376_543|sense|_377_414	CHR2v01212004:17716114..17717023	AT2G42530		AT4G19160
70600	577.129	0.208	0.0127	0	LOX2 (LIPOXYGENASE 2)	fda5d99ca52e06b4ea72898c70fe4174	BNFlower_UP_097_P14_10DEC2003_041.ab1___GHI1_0_0_0_1_426|sense|_240_279	CHR3v01212004:16536395..16540337	AT3G45140		AT3G54300
8300	581.785	0.1945	0.0128	0	hydrophobic protein, puta...	8b79a0048400bc0896b0d8caf0dfd8fd	Contig1_6143_final_0_0_0_16_237|sense|_230_265	CHR4v01212004:14954326..14954974	AT4G30650		AT3G10050
54588	592.677	0.1788	0.0136	0	binding	78f69dcea32dab34e9fc4beafa64eb95	9RDBNGA_UP_176_D10_11MAR2006_074.ab1___PBI|senAnsen|_74_113	CHR5v01212004:19525140..19532077	AT5G48120		AT3G25660
79060	594.649	0.199	0.0138	0	ARA12; subtilase	a866e69391e0055c6988b00eabfe664f	OL9_12R_P08_OL896R_032.ab1___AAFC_0_0_0_3_509|sense|_481_515	CHR5v01212004:26889117..26891805	AT5G67360		AT3G05590
3248	596.447	0.2072	0.0139	0	SQD2 (SULFOQUINOVOSYLDIAC...	2c3ea25f00df40da54f2dce5a81917ed	Contig4_1145_final_0_0_0_127_834|sense|_829_863	CHR5v01212004:86584..89985	AT5G01220		AT1G62510
53208	599.513	0.1939	0.0142	0	ATLFNR2 (LEAF FNR 2)	6d6469928f6f3ceab1d5df3e7b613d9e	Contig2_3476_final_0_0_0_172_1272|sense|_802_838	CHR1v01212004:6942708..6945007	AT1G20020		AT3G14200
44432	599.53	0.2135	0.0141	0	DNAJ heat shock protein, ...	24c4d6235a2a7d74d41236ae41db0adf	Contig2_10467_final_0_0_0_7_423|sense|_427_461	CHR2v01212004:7774044..7775013	AT2G17880		AT1G13270
23911	606.665	0.2207	0.0147	0	unknown protein	186ff82784ca76499a99e6a8bf4f5d9a	8RDBRH_UP_009_G11_12SEP2003_083.ab1___PBI_0_0_0_39_587|sense|_316_351	CHR5v01212004:2713414..2716180	AT5G08420		AT3G12630
63711	614.649	0.2193	0.0149	0	CWLP (CELL WALL-PLASMA ME...	801305ccbcdd19fcd2f9a3646093b8f1	Contig13_4184_final_0_0_0_30_1136|sense|_1061_1095	CHR3v01212004:7794964..7796317	AT3G22120		AT5G04850
3392	622.035	0.196	0.0153	0	HDA05 (HISTONE DEACETYLAS...	f9516f631372bc4cbf15dc653ab0088f	Contig2_12803_final_0_0_0_411_761|sense|_520_556	CHR5v01212004:24584017..24588292	AT5G61060		AT5G13190
16580	626.287	0.2217	0.0153	0	ATSUC5/SUC5 (SUCROSE-PROT...	988fb356cf0e284faf0f00cc8fabef62	Contig3_8595_final_0_0_0_1_468|sense|_120_154	CHR1v01212004:27062101..27064447	AT1G71890		AT5G46510
6192	628.375	0.2065	0.0152	0	zinc finger (B-box type) ...	ffb1e881f162ef71245fc0d4acf06ef1	Contig1_3372_final_0_0_0_8_538|sense|_40_74	CHR1v01212004:25562909..25564875	AT1G68190		AT5G03230
16566	633.124	0.2263	0.0155	0	UBC5 (ubiquitin-conjugati...	8e44c6b22bdc9cfd180235cbefe36f30	Contig1_10141_final|senAnsen|_651_685	CHR1v01212004:23671279..23672743	AT1G63800		AT5G08170
18409	636.971	0.2177	0.0154	0	ZLL (ZWILLE)	4c1a1d5aa6b3147a9e4cc7a242fc091a	Contig1_20889_remaining|senAnsen|_689_723	CHR5v01212004:17628199..17634024	AT5G43810		AT1G70940
34594	642.977	0.2321	0.0156	0	zinc-binding family prote...	81dd3a7404a84bcc2bb40ab9fc1a5154	Contig552__largest_0_0_0_934_1104|sense|_576_611	CHR4v01212004:9945883..9948091	AT4G17900		AT5G28300
23560	647.265	0.2289	0.0156	0	SQP1 (Squalene monooxygen...	4750e7f409bb68af2c6c356d36d476da	gi_75971276___NCBI_0_0_0_19_369|sense|_58_92	CHR5v01212004:8172319..8175434	AT5G24150		AT5G15970
75462	652.004	0.2254	0.0158	0	senescence-associated pro...	f349e268ab244c179720687dc66889d1	gi_32505208___NCBI_0_0_0_2_97|sense|_56_93	CHR3v01212004:7991653..7993461	AT3G22550		AT5G64840
77081	686.642	0.239	0.0181	0	CCR4-NOT transcription co...	8cb2772efe95aeff0be9fab175212ad6	65JKBNM0_T3_021_G08_18MAR2005_052.ab1___PBI_0_0_0_2_514|sense|_712_750	CHR5v01212004:3464219..3465688	AT5G10960		AT1G52030
47853	687.08	0.2264	0.018	0	60S ribosomal protein L7 ...	b77eda5c3e96d8b4fdb515a4526a239e	Contig24_1_final_0_0_0_1_552|sense|_316_353	CHR2v01212004:132696..134454	AT2G01250		AT5G64350
13714	687.972	0.2185	0.0179	0	unknown protein	667fb035b36638457dc5baf455c109d1	Contig1_31889_remaining|senAnsen|_427_461	CHR5v01212004:16943836..16944716	AT5G42330		AT5G64850
64006	692.346	0.2319	0.018	0	COR15A (COLD-REGULATED 15...	eaefb9817398ec51c0d62518c168d992	gi_5724917___NCBI_0_0_0_38_169|sense|_230_264	CHR2v01212004:17718115..17719408	AT2G42540		AT1G49130
49156	697.211	0.2158	0.0183	0	unknown protein	ec449dff7bfc6b260d35ea3b7f1342f0	gi_37620783___NCBI_0_0_0_61_348|sense|_553_587	CHR3v01212004:2564039..2566008	AT3G08030		AT3G11130
32173	701.372	0.2317	0.0186	0	zinc finger (C3HC4-type R...	b79de0f57dda3332d011c9c251aa265c	Contig1_5313_remaining|senAnsen|_218_252	CHR2v01212004:10130386..10131716	AT2G23780		AT5G11250
14864	703.643	0.2182	0.0187	0	binding	d850512b05e44433e6c8ae5a2a67c046	Contig2_3574_final_0_0_0_434_1759|sense|_1325_1361	CHR4v01212004:10477307..10480150	AT4G19160		AT3G53270
58826	708.034	0.2445	0.0189	0	ATVAMP727 (Arabidopsis th...	f24e54ba72ea3df520d807e9fec4173a	Contig4_5511_final_0_0_0_73_795|sense|_975_1009	CHR3v01212004:20119187..20121661	AT3G54300		AT3G06550
68708	708.527	0.2314	0.0189	0	OMR1 (L-O-METHYLTHREONINE...	89b570613feb4d4a12363e0e74eabc38	Contig5_4362_final_0_0_0_2_478|sense|_658_695	CHR3v01212004:3098730..3101766	AT3G10050		AT1G55520
59249	716.638	0.2283	0.0192	0	glutamyl-tRNA(Gln) amidot...	dd8cd42864420de3df75d03c2e634162	ES1331R___AAFC_0_0_0_2_379|sense|_305_339	CHR3v01212004:9340678..9343441	AT3G25660		AT2G16640
79875	723.101	0.24	0.0195	0	RPL18 (RIBOSOMAL PROTEIN ...	c7d3aa547c65365266ec4cb6dfac43d0	LL732F___AAFC_0_0_0_1_132|sense|_172_207	CHR3v01212004:1621463..1623020	AT3G05590		AT3G27690
66443	723.919	0.2251	0.0194	0	protease inhibitor/seed s...	735b19b1cfeb90838b99b52e864608fa	Contig1_15907_final_0_0_0_55_465|sense|_360_394	CHR1v01212004:23140036..23140856	AT1G62510		AT4G29905
39110	726.675	0.2312	0.0194	0	DNAJ heat shock N-termina...	9c1f706c86423ce0a6132cf3935cfa46	gi_56840928___NCBI_0_0_0_3_236|sense|_452_489	CHR3v01212004:4712581..4714660	AT3G14200		AT3G62690
35927	727.53	0.2319	0.0194	0	MAP1C (METHIONINE AMINOPE...	480bb84e40b92a5f45aa5539196e2c03	LD7038F___AAFC_0_0_0_2_520|sense|_368_405	CHR1v01212004:4544950..4547309	AT1G13270		AT5G13630
50447	728.899	0.2388	0.0193	0	zinc finger (AN1-like) fa...	7d5b0cb753e8aa4a2bd6da0bb6dd6cb2	Contig2_4022_final_0_0_0_239_679|sense|_664_698	CHR3v01212004:4012615..4013590	AT3G12630		AT5G14260
63420	733.785	0.2439	0.0197	0	SNF7 family protein	15cada307646897784abd798b5d252ff	Contig1_1304_final_0_0_0_38_751|sense|_783_818	CHR5v01212004:1408063..1409893	AT5G04850		AT5G57940
65411	734.72	0.2483	0.0196	0	unknown protein	2004363938bf0e8ec58a2e066308a9f8	Contig2_14547_final_0_0_0_28_429|sense|_641_675	CHR5v01212004:4204820..4206408	AT5G13190		AT2G40000
52639	748.009	0.2138	0.0206	0	(AT)SRC2/SRC2 (SOYBEAN GE...	6af5fd813b7e9f7efc2befd75b5ce5ce	Contig2_9237_final_0_0_0_1_687|sense|_425_459	CHR1v01212004:2927706..2928971	AT1G09070		AT5G02020
34445	751.696	0.2214	0.0206	0	disease resistance protei...	0074ff2d5a31ccabd7d2d0d4a57d314e	ML1678R___AAFC|senAnsen|_64_103	CHR5v01212004:18877678..18884240	AT5G46510		AT5G64130
64606	752.431	0.2302	0.0205	0	unknown protein	1d813357874daef472a687290d288123	33ETGS36_UP_012_G07_04SEP2004_051.ab1___PBI_0_0_0_111_479|sense|_240_274	CHR5v01212004:769513..770384	AT5G03230		AT1G09690
38165	759.306	0.2375	0.021	0	TMP-C (plasma membrane in...	24006670875b51dcb99ffe63da82cec4	Contig8_3143_final_0_0_0_88_945|sense|_487_525	CHR4v01212004:185450..187627	AT4G00430		AT4G27520
80923	762.924	0.2464	0.0211	0	EMB1873 (EMBRYO DEFECTIVE...	bf10e7c0f1e47e94073a9318f8fbd5b6	BNAEN3GH_UP_208_B01_27NOV2006_013.ab1___PBI_0_0_0_1_108|sense|_133_167	CHR5v01212004:2628326..2631096	AT5G08170		AT1G64520
60127	764.691	0.2365	0.0211	0	unknown protein	90967d957751e45ffe6e8ff0fa119624	Contig3_702_final_0_0_0_59_331|sense|_320_355	CHR2v01212004:8971430..8972511	AT2G20820		AT5G65840
13672	767.3	0.2456	0.0212	0	PIN3 (PIN-FORMED 3); auxi...	85cbca86903252d63cb7fafbda8fc270	CD4458F___AAFC_0_0_0_2_229|sense|_40_79	CHR1v01212004:26746716..26750057	AT1G70940		AT2G03750
24426	775.654	0.2463	0.0217	0.0001	trihelix DNA-binding prot...	999ffe942f6b4b8cd1a31bf91463b3d2	ES4289F___AAFC_0_0_0_2_274|sense|_177_211	CHR5v01212004:10292655..10295287	AT5G28300		AT1G76200
24607	776.644	0.2285	0.0215	0.0001	KIN2 (COLD-RESPONSIVE 6.6...	25858e1b28aca8b7f1082be1aa835cec	Contig4_5242_final_0_0_0_41_226|sense|_188_223	CHR5v01212004:5211914..5212668	AT5G15970		AT4G37770
76123	780.346	0.24	0.0218	0.0001	ATGCN5 (Arabidopsis thali...	a8adbee99696074a3b3668f28d99195d	Contig3_2266_final_0_0_0_2_970|sense|_650_684	CHR5v01212004:25933949..25937036	AT5G64840		AT5G64170
23321	782.608	0.2194	0.0217	0.0001	GLP3 (GERMIN-LIKE PROTEIN...	58150525829044a4f945574f8fecd996	Contig5_2665_final_0_0_0_42_674|sense|_274_308	CHR5v01212004:6975106..6975995	AT5G20630		AT1G72020
78209	782.877	0.2379	0.0216	0.0001	zinc finger (B-box type) ...	a61fa6e47ae95da84e6034a9ed4b0053	Contig3_3372_final_0_0_0_137_739|sense|_198_232	CHR1v01212004:25562909..25564875	AT1G68190		AT2G28840
46249	785.647	0.2357	0.0217	0.0001	MBP2 (MYROSINASE-BINDING ...	a5a2ed906dede2c405e9d35cb11c09a2	Contig1_57827_remaining_0_0_0_65_973|sense|_1029_1063	CHR1v01212004:19349609..19352757	AT1G52030		AT2G46970
72832	786.221	0.2369	0.0217	0.0001	binding	56c515f589cf9c881c630ac4947b2593	Contig1_3574_final_0_0_0_425_1747|sense|_1349_1383	CHR4v01212004:10477307..10480150	AT4G19160		AT1G67700
46957	786.969	0.2459	0.0216	0.0001	WRKY2 (WRKY DNA-binding p...	bf404768d3cf5d029b6ac6c1bc977a6a	BNSCS3CT_UP_033_D05_12JAN2005_041.ab1___PBI|senAnsen|_242_276	CHR5v01212004:22796919..22800494	AT5G56270		AT5G62280
9594	795.898	0.2396	0.0219	0.0001	FKBP12 (FK506-binding pro...	3488e4c2060a94cc76a46fe5b6c97376	38RDBRM_UP_042_C05_16JUL2004_043.ab1___PBI_0_0_0_40_171|sense|_16_50	CHR5v01212004:25751824..25753297	AT5G64350		AT3G01310
70924	799.691	0.2416	0.0223	0.0001	unknown protein	c7212cb1059dd10e07fc57d5c0fabc3f	Contig2_5247_final_0_0_0_63_413|sense|_660_699	CHR5v01212004:25938635..25940584	AT5G64850		AT4G29040
59490	802.448	0.2549	0.0225	0.0001	zinc finger (B-box type) ...	94d43b9a1ad98f197e60cc30b1dcb67e	Contig1_87344_remaining_0_0_0_217_987|sense|_1256_1290	CHR1v01212004:18178409..18179690	AT1G49130		AT5G16650
70905	812.969	0.2403	0.0231	0.0001	clathrin heavy chain, put...	befaaf3777815ed02d47b5b119a3b8b1	Contig4_4468_final_0_0_0_24_485|sense|_477_511	CHR3v01212004:3482155..3491914	AT3G11130		AT1G79230
59942	829.737	0.2514	0.0243	0.0001	disease resistance protei...	06736a4df538f96e8c66aca25865f201	CD2376F___AAFC_0_0_0_12_281|sense|_218_252	CHR5v01212004:3587979..3591961	AT5G11250		AT2G18300
15987	834.067	0.2244	0.0247	0.0001	LEA14 (LATE EMBRYOGENESIS...	c2355c74fbc875559e0573df03a7e520	Contig1_2273_final_0_0_0_469_921|sense|_724_758	CHR1v01212004:172146..172948	AT1G01470		AT2G13360
46868	840.959	0.2069	0.0256	0.0001	unknown protein	b9e7f9c85e693dbaa98722eccf9ca14f	48RDOAM_UP_001_A11_12AUG2004_095.ab1___PBI_0_0_0_430_648|sense|_33_67	CHR3v01212004:19761025..19764176	AT3G53270		AT1G68570
62272	842.389	0.251	0.0255	0.0001	unknown protein	505e02482b2569d79da9aec10dbab920	53COT5_T3_003_E10_28JUN2004_072.ab1___PBI_0_0_0_3_350|sense|_369_403	CHR3v01212004:2039087..2042965	AT3G06550		AT4G01080
26257	843.681	0.2455	0.0255	0.0001	TBP2 (TATA binding protei...	a1ef85f4ac215d96e2f858b1b3dfbe79	9RDBNGA_UP_078_G08_04APR2005_052.ab1___PBI_0_0_0_1_99|sense|_399_437	CHR1v01212004:20729392..20731757	AT1G55520		AT3G03090
20691	844.151	0.244	0.0254	0.0001	ATTOC132/TOC132 (MULTIMER...	4b717ed9fe03511003ef625acebfc819	Contig2_7691_final|senAnsen|_809_843	CHR2v01212004:7218194..7222635	AT2G16640		AT5G24570
15960	854.956	0.2382	0.0264	0.0001	LHCB2:4 (Photosystem II l...	61a8c61ce36ba22274ba79bffe100901	Contig54__largest_0_0_0_284_520|sense|_32_69	CHR3v01212004:10257184..10258248	AT3G27690		AT4G01390
66706	857.122	0.2422	0.0264	0.0001	unknown protein	646bb93ad096de4c29735666712bfb0f	BNAEN3GH_UP_218_C01_28NOV2006_011.ab1___PBI_0_0_0_184_384|sense|_320_355	CHR4v01212004:14627070..14627436	AT4G29905		AT1G68830
51087	859.357	0.2634	0.0264	0.0001	ATL5 (Arabidopsis T?xicos...	9db41c4fc0ebfdc12c9dfa956d7c8b68	57ACPE6_UP_008_B05_10SEP2004_045.ab1___PBI_0_0_0_103_600|sense|_511_545	CHR3v01212004:23196324..23197677	AT3G62690		AT5G47500
70563	872.365	0.2524	0.0275	0.0001	GUN5 (GENOMES UNCOUPLED 5...	c119ba0731ef8abd95b603cd7fa26461	FB936F___AAFC_0_0_0_1_96|sense|_12_46	CHR5v01212004:4387337..4392230	AT5G13630		AT5G42650
20529	873.668	0.2518	0.0274	0.0001	SET domain-containing pro...	8f28c3628c3baeb48dd5533bd9583839	Contig2_2440_final_0_0_0_94_1188|sense|_711_745	CHR5v01212004:4600999..4604485	AT5G14260		AT5G20010
3456	877.423	0.2486	0.0276	0.0001	ATCNGC5 (CYCLIC NUCLEOTID...	75ee97cecb0e9cf998e9942951aac4a1	BNZDA_T7_018_G10_30MAY2003_034.ab1___PBI|senAnsen|_22_60	CHR5v01212004:23473791..23477839	AT5G57940		AT1G64720
51963	891.068	0.2261	0.0287	0.0001	unknown protein	7b7362d74c1b432f7e402e2beba0dbbd	gi_113704846___NCBI_0_0_0_3_386|sense|_62_96	CHR2v01212004:16707588..16709106	AT2G40000		AT2G36130
27800	891.149	0.2422	0.0286	0.0001	unknown protein	47bfa4462d325fdd28bb5c976a475e01	Contig1_8420_final_0_0_0_91_1185|sense|_1204_1238	CHR3v01212004:2564039..2566008	AT3G08030		AT5G65670
4789	907.086	0.2436	0.0301	0.0001	unknown protein	69e65b98b78ec07f173326c45ce6172c	Contig11_4766_final_0_0_0_376_801|sense|_624_660	CHR5v01212004:386079..388120	AT5G02020		AT2G41430
1685	907.32	0.2005	0.03	0.0001	unknown protein	ceef2e33c5ceb3e7a730d200b8bbdf4e	Contig1_5649_final_0_0_0_93_431|sense|_562_599	CHR5v01212004:25681576..25683470	AT5G64130		AT5G09810
43088	911.331	0.2614	0.0301	0.0001	60S ribosomal protein L21...	a2296cc12b36f10301b409f68b290d27	Contig5_430_final_0_0_0_56_547|sense|_5_40	CHR1v01212004:3136190..3137477	AT1G09690		AT1G80910
43305	916.539	0.2473	0.0306	0.0001	plastocyanin-like domain-...	dbf35e1e1859948cec93f992b15a6e1e	Contig6_6575_final_0_0_0_2_463|sense|_298_332	CHR4v01212004:13750446..13751911	AT4G27520		AT5G66180
78450	920.647	0.256	0.0307	0.0001	60S ribosomal protein L21...	fae49674236d87a1149653d3c539c641	Contig378_4314_final_0_0_0_52_543|sense|_606_640	CHR1v01212004:3136190..3137477	AT1G09690		AT1G15810
59832	929.742	0.2641	0.0314	0.0001	chloroplast nucleoid DNA-...	105955032676fb748651ce629129e9cc	Contig7_2624_final_0_0_0_44_1474|sense|_1234_1268	CHR5v01212004:3403111..3405449	AT5G10770		AT4G20140
13719	939.13	0.253	0.0319	0.0001	26S proteasome regulatory...	321b5150bbc17e1c50eb0d25def38424	Contig1_126_final_0_0_0_92_892|sense|_881_915	CHR1v01212004:23960049..23961985	AT1G64520		AT5G02760
57858	942.072	0.2556	0.0319	0.0001	unknown protein	0eb8f4dadfd35d5c80066ff285b06112	Contig1_6661_final_0_0_0_41_826|sense|_203_237	CHR5v01212004:26360956..26363308	AT5G65840		AT1G70760
71660	949.483	0.242	0.0328	0.0001	sulfotransferase family p...	ee606601ba0e33d19d4c9153f8e3e1cc	Contig1_74407_remaining_0_0_0_1_474|sense|_404_439	CHR2v01212004:1147804..1149058	AT2G03750		AT5G39940
64524	949.635	0.2549	0.0326	0.0001	unknown protein	ceae6ee03abffdb183bf46a25e767276	Contig688_4314_final_0_0_0_40_207|sense|_185_219	CHR1v01212004:28598144..28599636	AT1G76200		AT3G12490
11790	954.113	0.2532	0.0328	0.0001	ACS8 (1-Amino-cyclopropan...	d70dcd035505cd83311afae9b128e49c	ML2584F___AAFC_0_0_0_2_373|sense|_333_367	CHR4v01212004:17752078..17754151	AT4G37770		AT5G44720
56313	957.542	0.276	0.033	0.0001	dentin sialophosphoprotei...	308b80882f3a7df594e0986f0bf3c778	Contig1_42848_remaining_0_0_0_19_312|sense|_489_525	CHR5v01212004:25689692..25693972	AT5G64170		AT4G02440
48966	980.479	0.2696	0.0348	0.0001	unknown protein	7c6de70a1062002f399aecf99ae692a0	Contig9_2284_final_0_0_0_104_391|sense|_87_122	CHR1v01212004:27112953..27114093	AT1G72020		AT4G10470
2443	984.382	0.2556	0.0349	0.0001	ankyrin repeat family pro...	1df49a5957c5cd7df49b99557d11bfba	Contig4_1233_final_0_0_0_126_1478|sense|_1475_1511	CHR2v01212004:12385414..12387819	AT2G28840		AT4G28070
79554	990.365	0.2587	0.0352	0.0001	PIL1 (PHYTOCHROME INTERAC...	fad3503e36d658f5eb3f0d51517ff6f1	Contig1_80700_remaining_0_0_0_86_610|sense|_247_281	CHR2v01212004:19302559..19304895	AT2G46970		AT1G17430
45340	998.158	0.2395	0.0364	0.0001	unknown protein	3fe75a4dad7815ed9219d8c685c48916	Contig1_8701_final_0_0_0_2_649|sense|_700_734	CHR1v01212004:25377893..25379696	AT1G67700		AT4G23540
16975	1012.49	0.2535	0.038	0.0001	unknown protein	5e652831c51548125602f259509ad7d2	Contig1_75063_remaining_0_0_0_90_818|sense|_550_584	CHR5v01212004:25034299..25035472	AT5G62280		AT2G34410
37983	1023.14	0.2659	0.0389	0.0001	acid phosphatase	ce2b4f33ec1a0c500a3a3e07daff4999	Contig1_13505_final_0_0_0_2_1708|sense|_1391_1425	CHR3v01212004:94184..101999	AT3G01310		AT5G58140
55420	1027.88	0.2021	0.0391	0.0001	RPT2A (regulatory particl...	679c4091682bbbb4f6eac6829e7a9229	Contig2_9623_final_0_0_0_23_424|sense|_224_262	CHR4v01212004:14312309..14314606	AT4G29040		AT4G39170
39413	1050.98	0.2636	0.042	0.0001	DNAJ heat shock N-termina...	4dd70b2f0d2a766d24846a03a1f97175	DC216F___AAFC_0_0_0_25_183|sense|_64_103	CHR5v01212004:5463180..5465332	AT5G16650		AT3G15450
75439	1053.96	0.2524	0.0423	0.0001	ST1 (MERCAPTOPYRUVATE SUL...	09b78ac9577f22d219064a46f1c45ae1	36RDBRG_UP_018_E05_11JUN2004_039.ab1___PBI_0_0_0_1_288|sense|_285_322	CHR1v01212004:29805586..29808832	AT1G79230		AT1G63980
74238	1055.47	0.2619	0.0424	0.0001	basic helix-loop-helix (b...	ba384cfddd7622a1f0a20dab5c2fad72	Contig2_1865_final_0_0_0_238_1215|sense|_523_558	CHR2v01212004:7959749..7961649	AT2G18300		AT3G15560
61036	1057.31	0.2677	0.0426	0.0001	AGT (ALANINE:GLYOXYLATE A...	d78bad616a72c0d8e93564ad98411747	Contig4_285_final_0_0_0_1_597|sense|_318_352	CHR2v01212004:5546322..5548438	AT2G13360		AT5G08270
38507	1074.76	0.2648	0.0447	0.0001	binding	57da98ed91e7f22a1e7b0ee16a011d9a	OL69_72R_N06_OL6623R_099.ab1___AAFC_0_0_0_1_381|sense|_8_42	CHR4v01212004:10477307..10480150	AT4G19160		AT5G61210
7994	1075.61	0.2586	0.0446	0.0001	proton-dependent oligopep...	e6ac4717a9dad1fc7cb410eb8e636efd	Contig1_47829_remaining_0_0_0_74_721|sense|_571_605	CHR1v01212004:25750399..25753938	AT1G68570		AT5G03940
58053	1078.26	0.2476	0.0447	0.0001	unknown protein	3509177450ff31da8cb0f37cff7b461d	Contig3_10392_final_0_0_0_39_1340|sense|_926_960	CHR4v01212004:466391..468294	AT4G01080		AT1G80920
68495	1089.71	0.2683	0.0462	0.0001	sugar transporter family ...	786cf5f5911936bbfd7f57dafe3ef279	Contig2_2458_final_0_0_0_2_721|sense|_797_831	CHR3v01212004:700463..704776	AT3G03090		AT5G66190
34041	1091.26	0.2518	0.0461	0.0001	GLP3 (GERMIN-LIKE PROTEIN...	2f80853080353bee0585c12534a2487a	gi_21843700___NCBI_0_0_0_3_389|sense|_4_39	CHR5v01212004:6975106..6975995	AT5G20630		AT1G15820
7458	1105.48	0.248	0.0475	0.0002	protease inhibitor/seed s...	783afdfaf18e036545fe65798e59e37d	LD1642F___AAFC_0_0_0_26_436|sense|_267_301	CHR1v01212004:23140036..23140856	AT1G62510		AT4G20150
31027	1105.7	0.2728	0.0474	0.0002	unknown protein	d255fd47a846a701331b6a98de785e3a	Contig1_9620_remaining_0_0_0_98_307|sense|_96_132	CHR5v01212004:8405684..8406135	AT5G24570		AT5G02770
45083	1110.66	0.2748	0.0479	0.0002	CWLP (CELL WALL-PLASMA ME...	09d1ac1e98461a7139e4ff20cfe6477b	Contig3_987_final_0_0_0_38_712|sense|_622_656	CHR3v01212004:7794964..7796317	AT3G22120		AT1G70770
73337	1115.43	0.2664	0.0483	0.0002	zinc finger (AN1-like) fa...	e1522619793b43d6e2df0d53f3ee3392	BNSCS4CT_UP_008_F02_17JAN2005_006.ab1___PBI_0_0_0_4_264|sense|_248_282	CHR3v01212004:4012615..4013590	AT3G12630		AT5G39950
62498	1117.7	0.2491	0.0485	0.0002	meprin and TRAF homology ...	b3ca8be66857c7e657d853ff1c82d14e	LD5307R___AAFC_0_0_0_16_249|sense|_85_119	CHR4v01212004:570242..571483	AT4G01390		AT3G12480
41087	1119.04	0.2649	0.0485	0.0002	STN7 (STT7 HOMOLOG STN7);...	ee9b596da82b7f1197a147e9a855caf0	Contig1_8898_final_0_0_0_2_856|sense|_448_486	CHR1v01212004:25876108..25879200	AT1G68830		AT5G44730
77554	1120.69	0.2704	0.0485	0.0002	pectinesterase family pro...	f91f6e1e92f47a89e78ed3aadb371939	Contig1_31999_remaining_0_0_0_20_637|sense|_480_514	CHR5v01212004:19288186..19290110	AT5G47500		AT4G02450
68955	1121.02	0.2551	0.0484	0.0002	AOS (ALLENE OXIDE SYNTHAS...	eb520d29ffaae299cd566e303c434ab4	BNYS2DCT_UP_026_D02_02MAR2005_010.ab1___PBI_0_0_0_53_556|sense|_214_248	CHR5v01212004:17114823..17116623	AT5G42650		AT4G10480
4245	1126.4	0.2757	0.0494	0.0002	RAN-1 (Ras-related GTP-bi...	e3f7d853dadfa19b24c62c06988150c3	Contig6_895_final_0_0_0_70_660|sense|_396_430	CHR5v01212004:6760286..6762096	AT5G20010		AT4G28080
67461	1127.34	0.2587	0.0493	0.0002	GLP3 (GERMIN-LIKE PROTEIN...	32bdc91558edb3c874e3e6c8872a12ef	Contig1_2665_final_0_0_0_62_694|sense|_168_204	CHR5v01212004:6975106..6975995	AT5G20630		AT1G17440
77640	1130.78	0.2689	0.0498	0.0002	CP5	712ebc4bfd4b3547d7e5ea59d0c1824c	Contig1_5407_final_0_0_0_164_1303|sense|_657_691	CHR1v01212004:24050216..24052285	AT1G64720		AT4G23530
38892	1131.1	0.281	0.0497	0.0002	TCTP (TRANSLATIONALLY CON...	704dac170563ee1f205e3ca6f3344e4f	gi_37621648___NCBI|senAnsen|_90_127	CHR3v01212004:5669379..5670848	AT3G16640		AT2G34420
14910	1132.01	0.2624	0.0496	0.0002	peptidyl-prolyl cis-trans...	a4706b5e66f52e4aa49a2a1a5f2777b9	Contig1_14057_final_0_0_0_295_444|sense|_529_565	CHR2v01212004:15173852..15175569	AT2G36130		AT5G58150
65042	1133.89	0.2844	0.0495	0.0002	IAA9 (indoleacetic acid-i...	7c6a11e4e725d8f243b42bf8adf893ea	Contig1_68801_remaining_0_0_0_5_523|sense|_143_180	CHR5v01212004:26270884..26273694	AT5G65670		AT4G39180
50708	1137.94	0.2828	0.0496	0.0002	ERD15 (EARLY RESPONSIVE T...	af40e0edd5127880f260d6ceddcd5643	Contig11_1954_final_0_0_0_160_453|sense|_399_434	CHR2v01212004:17276310..17277620	AT2G41430		AT3G15460
3668	1138.44	0.2571	0.0495	0.0002	ACT7 (actin 7)	c8d40ba5176c1e339e4e6ff5076895f0	OL109_112R_J01_OL10381R_006.ab1___AAFC_0_0_0_2_241|sense|_177_211	CHR5v01212004:3052098..3054615	AT5G09810		AT1G63990
65619	12.474	0.0308	0	0	unknown protein;J8; heat shock protein bi...	90210f016ae4259c25437da35ce7af80	BNDH4DCT_UP_010_F01_16DEC2004_005.ab1___PBI_0_0_0_2_304|sense|_296_335	CHR1v01212004:30408536..30409578	AT1G80910		AT3G15570
109	18.4212	0.0408	0	0	unknown protein;ATLFNR1 (LEAF FNR 1)	98593b2b9475d75dafdbf7f880a28911	CL785R___AAFC|senAnsen|_16_51	CHR5v01212004:26468190..26470425	AT5G66180		AT5G08280
11414	218.184	0.1407	0.0024	0	LHCB6 (LIGHT HARVESTING C...;ribosomal protein S15 fam...	06657adf44f441ce7570dcfc2174f036	Contig1_6203_final_0_0_0_14_601|sense|_550_584	CHR1v01212004:5446457..5447854	AT1G15810		AT5G61220
19618	304.107	0.16	0.0043	0	unknown protein;leucine-rich repeat trans...	c887035400c4b5391d3a573d138f5700	Contig11_1330_final|senAnsen|_809_843	CHR4v01212004:10884207..10888280	AT4G20140		AT5G03930
12958	313.502	0.1516	0.0044	0	unknown protein;J8; heat shock protein bi...	e166624b4db858a29a124b3370d70a8e	Contig1_328_final_0_0_0_123_608|sense|_264_302	CHR1v01212004:30408536..30409578	AT1G80910
32617	336.256	0.1725	0.0054	0	unknown protein;protein phosphatase 2C fa...	1bea9d3459afd94d541d1a4fdd9d2bb6	Contig1_76345_remaining_0_0_0_323_928|sense|_580_614	CHR5v01212004:625252..627122	AT5G02760
33989	422.988	0.1888	0.0084	0	unknown protein;inorganic carbon transpor...	14321cb7c71691f5fd53a745bfa7d838	Contig1_1053_final_0_0_0_1_399|sense|_424_458	CHR1v01212004:26691892..26694939	AT1G70760
16570	441.711	0.1908	0.0089	0	ATTRX2 (Arabidopsis thior...;oxidoreductase	48fa731e97323eeec533433cc317c543	Contig5_1423_final_0_0_0_12_380|sense|_44_78	CHR5v01212004:16007915..16009159	AT5G39940
65357	483.042	0.2016	0.01	0	transcription factor, put...;cysteine protease inhibit...	1d4cf61fa83e1c74e4904d307ce86a80	Contig1_3379_final_0_0_0_2_676|sense|_108_142	CHR3v01212004:3960408..3961922	AT3G12490
77649	571.842	0.2171	0.0124	0	molybdenum cofactor sulfu...;haloacid dehalogenase-lik...	b9f862ab6d43f007aaa118bebbbe47a9	Contig1_12683_final|senAnsen|_414_448	CHR5v01212004:18060198..18062723	AT5G44720
10834	582.3	0.1881	0.0129	0	glycine-rich protein;EID1 (EMPFINDLICHER IM DU...	6f94ffcd8ea71e4e5c4e685575934b77	Contig1_6282_final_0_0_0_77_649|sense|_825_859	CHR4v01212004:1073753..1075878	AT4G02440
72104	604.852	0.223	0.0147	0	unknown protein;nascent polypeptide assoc...	0866941f417e2adbc27b04d7455befff	37RDBRH_UP_002_G04_26MAR2004_020.ab1___PBI|senAnsen|_343_379	CHR4v01212004:6476010..6477875	AT4G10470
78720	611.35	0.2173	0.0148	0	AFG1-like ATPase family p...;binding	8b31b9275fdf8d9a80438b043c68a3d6	Contig1_14018_final_0_0_0_1_405|sense|_491_525	CHR4v01212004:13948609..13957424	AT4G28070
2679	638.064	0.2034	0.0154	0	hydrolase, alpha/beta fol...;transcription initiation ...	0396a2c6a723bd23f00232464b58efcc	Contig2_4863_final|senAnsen|_32_69	CHR1v01212004:5983977..5987777	AT1G17430
799	654.875	0.2226	0.0158	0	unknown protein;binding	dc4f930f7330d42099b93e97457ddb88	Contig1_1494_final|senAnsen|_439_473	CHR4v01212004:12280485..12284693	AT4G23540
74418	660.064	0.2281	0.0162	0	O-acetyltransferase;LHB1B2 (Photosystem II li...	7dd617216a34d7a005660f157c8e8545	38RDBRM_UP_073_C01_07DEC2005_011.ab1___PBI_0_0_0_2_115|sense|_16_51	CHR2v01212004:14529603..14530647	AT2G34410
28766	764.659	0.2453	0.0212	0	leucine-rich repeat trans...;PHOT2 (NON PHOTOTROPIC HY...	2e5aa90cdb182d5bd88b3a2f51d574cd	6ETGS6H_UP_023_G06_04FEB2005_036.ab1___PBI|senAnsen|_305_339	CHR5v01212004:23547307..23550066	AT5G58140
42829	791.504	0.215	0.0219	0.0001	SEC14 cytosolic factor, p...;SEC14 (secretion 14)	095d7220c88a2e427cfad48bca725d80	BNZB_RP_015_D09_30APR2004_073.ab1___PBI|senAnsen|_16_55	CHR4v01212004:18240623..18243789	AT4G39170
38981	818.29	0.207	0.0235	0.0001	brix domain-containing pr...;unknown protein	4485d631555d0d161d0f62f1511b4694	gi_872425___NCBI|senAnsen|_100_135	CHR3v01212004:5213004..5214131	AT3G15450
31375	893.969	0.2358	0.0286	0.0001	brix domain-containing pr...;unknown protein	a892ae7d1a7cba513adb249c2f9f9887	gi_872471___NCBI_0_0_0_4_246|sense|_185_222	CHR3v01212004:5213004..5214131	AT3G15450
25500	911.199	0.2546	0.0302	0.0001	unknown protein;nascent polypeptide assoc...	afcdd15231e5f8548bef6233f58055d6	Contig3_2372_final_0_0_0_19_630|sense|_624_659	CHR4v01212004:6477872..6479161	AT4G10470
59657	916.697	0.2725	0.0305	0.0001	DNA topoisomerase VIA, pu...;D111/G-patch domain-conta...	ce3d26d5f2e922c9ac6ac19ea1fdacbc	Contig3_1436_final_0_0_0_39_1235|sense|_1152_1187	CHR1v01212004:23744179..23746965	AT1G63980
29570	969.012	0.2561	0.0337	0.0001	unknown protein;phototropic-responsive NP...	5692ba8675ee519c109e04707a0ec4bd	Contig1_74342_remaining_0_0_0_2_931|sense|_275_309	CHR3v01212004:5269856..5271929	AT3G15560
27058	972.653	0.2524	0.034	0.0001	O-acetyltransferase;LHB1B2 (Photosystem II li...	c2920b4ca2ba15eff597bbc01d740155	gi_66575983___NCBI_0_0_0_1_369|sense|_319_353	CHR2v01212004:14529603..14530647	AT2G34410
14292	1062.97	0.2378	0.0431	0.0001	unknown protein;HEMC (HYDROXYMETHYLBILANE...	e9b11c655dabb3ecfc99d737a1375294	gi_72287484___NCBI_0_0_0_3_605|sense|_556_595	CHR5v01212004:2663500..2665793	AT5G08270
55930	1101.47	0.2784	0.0472	0.0002	complex 1 family protein ...;SNAP33 (synaptosomal-asso...	6a3d8922b78ed438d6a04d4bf5270471	Contig2_9620_final_0_0_0_272_1192|sense|_457_491	CHR5v01212004:24640525..24642857	AT5G61210
7293	1133.95	0.2878	0.0494	0.0002	unknown protein;FFC (FIFTY-FOUR CHLOROPLA...	cfc43118fecebadc84aabd0c597c34e5	Contig1_6740_final_0_0_0_2_820|sense|_313_351	CHR5v01212004:1060133..1063318	AT5G03940
65619	12.474	0.0308	0	0	unknown protein;J8; heat shock protein bi...	90210f016ae4259c25437da35ce7af80	BNDH4DCT_UP_010_F01_16DEC2004_005.ab1___PBI_0_0_0_2_304|sense|_296_335	CHR1v01212004:30408536..30409578	AT1G80920
109	18.4212	0.0408	0	0	unknown protein;ATLFNR1 (LEAF FNR 1)	98593b2b9475d75dafdbf7f880a28911	CL785R___AAFC|senAnsen|_16_51	CHR5v01212004:26468190..26470425	AT5G66190
11414	218.184	0.1407	0.0024	0	LHCB6 (LIGHT HARVESTING C...;ribosomal protein S15 fam...	06657adf44f441ce7570dcfc2174f036	Contig1_6203_final_0_0_0_14_601|sense|_550_584	CHR1v01212004:5446457..5447854	AT1G15820
19618	304.107	0.16	0.0043	0	unknown protein;leucine-rich repeat trans...	c887035400c4b5391d3a573d138f5700	Contig11_1330_final|senAnsen|_809_843	CHR4v01212004:10884207..10888280	AT4G20150
12958	313.502	0.1516	0.0044	0	unknown protein;J8; heat shock protein bi...	e166624b4db858a29a124b3370d70a8e	Contig1_328_final_0_0_0_123_608|sense|_264_302	CHR1v01212004:30408536..30409578	AT1G80920
32617	336.256	0.1725	0.0054	0	unknown protein;protein phosphatase 2C fa...	1bea9d3459afd94d541d1a4fdd9d2bb6	Contig1_76345_remaining_0_0_0_323_928|sense|_580_614	CHR5v01212004:625252..627122	AT5G02770
33989	422.988	0.1888	0.0084	0	unknown protein;inorganic carbon transpor...	14321cb7c71691f5fd53a745bfa7d838	Contig1_1053_final_0_0_0_1_399|sense|_424_458	CHR1v01212004:26691892..26694939	AT1G70770
16570	441.711	0.1908	0.0089	0	ATTRX2 (Arabidopsis thior...;oxidoreductase	48fa731e97323eeec533433cc317c543	Contig5_1423_final_0_0_0_12_380|sense|_44_78	CHR5v01212004:16007915..16009159	AT5G39950
65357	483.042	0.2016	0.01	0	transcription factor, put...;cysteine protease inhibit...	1d4cf61fa83e1c74e4904d307ce86a80	Contig1_3379_final_0_0_0_2_676|sense|_108_142	CHR3v01212004:3960408..3961922	AT3G12480
77649	571.842	0.2171	0.0124	0	molybdenum cofactor sulfu...;haloacid dehalogenase-lik...	b9f862ab6d43f007aaa118bebbbe47a9	Contig1_12683_final|senAnsen|_414_448	CHR5v01212004:18060198..18062723	AT5G44730
10834	582.3	0.1881	0.0129	0	glycine-rich protein;EID1 (EMPFINDLICHER IM DU...	6f94ffcd8ea71e4e5c4e685575934b77	Contig1_6282_final_0_0_0_77_649|sense|_825_859	CHR4v01212004:1073753..1075878	AT4G02450
72104	604.852	0.223	0.0147	0	unknown protein;nascent polypeptide assoc...	0866941f417e2adbc27b04d7455befff	37RDBRH_UP_002_G04_26MAR2004_020.ab1___PBI|senAnsen|_343_379	CHR4v01212004:6476010..6477875	AT4G10480
78720	611.35	0.2173	0.0148	0	AFG1-like ATPase family p...;binding	8b31b9275fdf8d9a80438b043c68a3d6	Contig1_14018_final_0_0_0_1_405|sense|_491_525	CHR4v01212004:13948609..13957424	AT4G28080
2679	638.064	0.2034	0.0154	0	hydrolase, alpha/beta fol...;transcription initiation ...	0396a2c6a723bd23f00232464b58efcc	Contig2_4863_final|senAnsen|_32_69	CHR1v01212004:5983977..5987777	AT1G17440
799	654.875	0.2226	0.0158	0	unknown protein;binding	dc4f930f7330d42099b93e97457ddb88	Contig1_1494_final|senAnsen|_439_473	CHR4v01212004:12280485..12284693	AT4G23530
74418	660.064	0.2281	0.0162	0	O-acetyltransferase;LHB1B2 (Photosystem II li...	7dd617216a34d7a005660f157c8e8545	38RDBRM_UP_073_C01_07DEC2005_011.ab1___PBI_0_0_0_2_115|sense|_16_51	CHR2v01212004:14529603..14530647	AT2G34420
28766	764.659	0.2453	0.0212	0	leucine-rich repeat trans...;PHOT2 (NON PHOTOTROPIC HY...	2e5aa90cdb182d5bd88b3a2f51d574cd	6ETGS6H_UP_023_G06_04FEB2005_036.ab1___PBI|senAnsen|_305_339	CHR5v01212004:23547307..23550066	AT5G58150
42829	791.504	0.215	0.0219	0.0001	SEC14 cytosolic factor, p...;SEC14 (secretion 14)	095d7220c88a2e427cfad48bca725d80	BNZB_RP_015_D09_30APR2004_073.ab1___PBI|senAnsen|_16_55	CHR4v01212004:18240623..18243789	AT4G39180
38981	818.29	0.207	0.0235	0.0001	brix domain-containing pr...;unknown protein	4485d631555d0d161d0f62f1511b4694	gi_872425___NCBI|senAnsen|_100_135	CHR3v01212004:5213004..5214131	AT3G15460
31375	893.969	0.2358	0.0286	0.0001	brix domain-containing pr...;unknown protein	a892ae7d1a7cba513adb249c2f9f9887	gi_872471___NCBI_0_0_0_4_246|sense|_185_222	CHR3v01212004:5213004..5214131	AT3G15460
25500	911.199	0.2546	0.0302	0.0001	unknown protein;nascent polypeptide assoc...	afcdd15231e5f8548bef6233f58055d6	Contig3_2372_final_0_0_0_19_630|sense|_624_659	CHR4v01212004:6477872..6479161	AT4G10480
59657	916.697	0.2725	0.0305	0.0001	DNA topoisomerase VIA, pu...;D111/G-patch domain-conta...	ce3d26d5f2e922c9ac6ac19ea1fdacbc	Contig3_1436_final_0_0_0_39_1235|sense|_1152_1187	CHR1v01212004:23744179..23746965	AT1G63990
29570	969.012	0.2561	0.0337	0.0001	unknown protein;phototropic-responsive NP...	5692ba8675ee519c109e04707a0ec4bd	Contig1_74342_remaining_0_0_0_2_931|sense|_275_309	CHR3v01212004:5269856..5271929	AT3G15570
27058	972.653	0.2524	0.034	0.0001	O-acetyltransferase;LHB1B2 (Photosystem II li...	c2920b4ca2ba15eff597bbc01d740155	gi_66575983___NCBI_0_0_0_1_369|sense|_319_353	CHR2v01212004:14529603..14530647	AT2G34420
14292	1062.97	0.2378	0.0431	0.0001	unknown protein;HEMC (HYDROXYMETHYLBILANE...	e9b11c655dabb3ecfc99d737a1375294	gi_72287484___NCBI_0_0_0_3_605|sense|_556_595	CHR5v01212004:2663500..2665793	AT5G08280
55930	1101.47	0.2784	0.0472	0.0002	complex 1 family protein ...;SNAP33 (synaptosomal-asso...	6a3d8922b78ed438d6a04d4bf5270471	Contig2_9620_final_0_0_0_272_1192|sense|_457_491	CHR5v01212004:24640525..24642857	AT5G61220
7293	1133.95	0.2878	0.0494	0.0002	unknown protein;FFC (FIFTY-FOUR CHLOROPLA...	cfc43118fecebadc84aabd0c597c34e5	Contig1_6740_final_0_0_0_2_820|sense|_313_351	CHR5v01212004:1060133..1063318	AT5G03930
387 DEGs got higher expression level in glossy mutant.
gene.index	RP.Rsum	FC..class1.class2.	pfp	P.value	Name	ID	Array.Name	Map	Synonyms		Unique Synonyms
7032	6.2899	46.2484	0	0	THI1 (THIAZOLE REQUIRING)	a7bf15eec3c322c3bd9ea2696f190f00	Contig5_2436_final_0_0_0_53_1099|sense|_1363_1397	CHR5v01212004:22263821..22265558	AT5G54770		AT5G54770
34828	12.3809	33.1843	0	0	RAD5; ATP binding / DNA b...	2b2753cbaa9ff4e98927b0035ef072c3	Contig1_79427_remaining_0_0_0_301_630|sense|_522_556	CHR5v01212004:7565040..7571086	AT5G22750		AT5G22750
25642	13.8784	30.1619	0	0	CAM7 (CALMODULIN 7); calc...	8ec82076ea72189a2fa2451a23fa6fd5	Contig15_2021_final_0_0_0_198_644|sense|_676_713	CHR3v01212004:15675358..15677447	AT3G43810		AT3G43810
18761	17.1426	29.1701	0	0	FT (FLOWERING LOCUS T)	1bea7ed4cccede197cb68fba28dfc8a2	gi_115336114___NCBI_0_0_0_1_87|sense|_159_198	CHR1v01212004:24335091..24337597	AT1G65480		AT1G65480
46535	18.6432	26.6976	0	0	WRKY18 (WRKY DNA-binding ...	1d12aad973d6ade883693bc4bdfab482	Contig1_76370_remaining_0_0_0_2_592|sense|_310_344	CHR4v01212004:15383207..15385035	AT4G31800		AT4G31800
14284	23.415	24.6996	0	0	mechanosensitive ion chan...	ee1cdf0a8bee713526f4c60e6a218be3	9RDBNGA_UP_047_D07_05DEC2003_057.ab1___PBI|senAnsen|_289_323	CHR3v01212004:4971230..4974361	AT3G14810		AT3G14810
44943	39.7089	19.5194	0	0	WRKY18 (WRKY DNA-binding ...	4f50f8462c48d8187694a55df202d066	Contig2_5275_final_0_0_0_108_1070|sense|_789_823	CHR4v01212004:15383207..15385035	AT4G31800		AT4G20370
71997	39.9271	19.3666	0	0	TSF (TWIN SISTER OF FT); ...	5ca5665322415526bbd9d1391a030ced	gi_32499073___NCBI_0_0_0_59_490|sense|_392_427	CHR4v01212004:11000782..11003007	AT4G20370		AT5G57560
10336	43.1964	17.5789	0	0	TCH4 (TOUCH 4); hydrolase...	0ecf421e5a1e055d73786e481cb57bdf	Contig3_1816_final_0_0_0_48_896|sense|_704_739	CHR5v01212004:23324356..23325508	AT5G57560		AT1G51880
32026	46.6375	16.8421	0	0	leucine-rich repeat prote...	00061b324910f9d70d1925362e9d6dfc	gi_37621282___NCBI_0_0_0_145_303|sense|_121_155	CHR1v01212004:19273862..19277737	AT1G51880		AT3G29000
72419	53.6292	16.2401	0	0	calcium-binding EF hand f...	246e726ce3b4e02501542e67677b790d	VA447R___AAFC_0_0_0_1_180|sense|_64_103	CHR3v01212004:11007016..11007651	AT3G29000		AT2G04515
59200	57.9199	15.9849	0	0	unknown protein	6c706800bc28cfbb54640c59d340fdb9	ESS3400R___AAFC_0_0_0_35_487|sense|_321_355	CHR2v01212004:1573634..1574475	AT2G04515		AT3G13270
27057	59.9382	15.2046	0	0	unknown protein	e07fd8cfc3ea0a758ece3e1995ca34a8	gi_56836211___NCBI|senAnsen|_362_401	CHR3v01212004:4285858..4288339	AT3G13270		AT1G75280
16622	61.5902	15.4137	0	0	isoflavone reductase, put...	deeb03bef03bdcb72ec2723ea21212c4	Contig1_2254_final_0_0_0_37_969|sense|_703_737	CHR1v01212004:28255621..28257280	AT1G75280		AT3G25882
418	69.6222	14.8019	0	0	NIMIN-2 (NIM1-INTERACTING...	fea137dd09fa7ec8203dfa387faa1020	Contig1_8474_remaining_0_0_0_130_429|sense|_15_49	CHR3v01212004:9471654..9472187	AT3G25882		AT1G54040
72020	81.8687	13.1205	0	0	ESP (EPITHIOSPECIFIER PRO...	52f521566dee43ea65f900c5c7da622f	Contig1_8547_final_0_0_0_36_1064|sense|_477_511	CHR1v01212004:20174383..20177617	AT1G54040		AT3G11340
36598	84.7302	14.2695	0	0	UDP-glucoronosyl/UDP-gluc...	70bf6706e22e2d66cf9fa0f1e7323efe	DR844R___AAFC_0_0_0_2_541|sense|_161_195	CHR3v01212004:3556711..3558275	AT3G11340		AT1G61800
65777	90.1608	12.3535	0	0	GPT2 (glucose-6-phosphate...	18471ff40aa7fca9aa7efa1384a26be9	Contig1_311_final_0_0_0_113_1279|sense|_1351_1385	CHR1v01212004:22828105..22830439	AT1G61800		AT3G02360
2335	94.9397	12.1	0	0	6-phosphogluconate dehydr...	17fe7a1f845c997b07317fe74c7f5c56	Contig48_3799_final_0_0_0_1_210|sense|_18_55	CHR3v01212004:481905..484154	AT3G02360		AT2G43590
67229	96.1803	12.2909	0	0	chitinase, putative	1b5bf0adab6155c92f6e7cc2578a966f	Contig1_74987_remaining_0_0_0_2_166|sense|_78_112	CHR2v01212004:18088408..18089841	AT2G43590		AT5G55450
61853	99.5288	12.6211	0.0004	0	chitinase, putative	2630025412a357261ef21eee122ec92e	Contig1_4700_remaining_0_0_0_70_810|sense|_129_163	CHR2v01212004:18088408..18089841	AT2G43590		AT5G01750
54676	100.709	12.4173	0.0004	0	protease inhibitor/seed s...	30a5ff7d3a5991623e5c54735cbba6c5	Contig2_10626_final_0_0_0_42_329|sense|_120_155	CHR5v01212004:22484716..22485489	AT5G55450		AT1G03850
7907	104.517	12.3465	0.0004	0	unknown protein	e040e6a79ee6e2a34ecb1db03e14e70c	Contig1_12919_final_0_0_0_58_645|sense|_119_153	CHR5v01212004:289762..291323	AT5G01750		AT5G26260
222	109.46	11.8109	0.0004	0	glutaredoxin family prote...	1fd4a10783a4baf594c16912090a0e57	74ETGS48_UP_002_C04_27APR2005_028.ab1___PBI_0_0_0_10_390|sense|_251_285	CHR1v01212004:976096..977760	AT1G03850		AT3G59540
76173	109.928	11.5058	0.0004	0	meprin and TRAF homology ...	9d6928a1a66e251fcbb7b4243d28dc5a	Contig3_433_final_0_0_0_2_595|sense|_448_484	CHR5v01212004:9200466..9202403	AT5G26260		AT3G56010
44280	112.943	11.3077	0.0003	0	60S ribosomal protein L38...	8a767b7ea6f3d1af9ecd71d666a9f6bc	Contig27_1883_final_0_0_0_56_262|sense|_272_306	CHR3v01212004:22006655..22007813	AT3G59540		AT3G46010
10111	114.834	11.3496	0.0003	0	unknown protein	45474763ff8f9a669a83c7d1bdec5641	gi_75973503___NCBI_0_0_0_39_659|sense|_208_243	CHR3v01212004:20799649..20800903	AT3G56010		AT2G21640
8388	116.633	11.1622	0.0003	0	ADF1 (ACTIN DEPOLYMERIZIN...	b4bfefa53f049d4943ce4dd38b368d99	Contig865_4314_final_0_0_0_102_518|sense|_560_597	CHR3v01212004:16920348..16921805	AT3G46010		AT1G32920
5778	120.089	11.4322	0.0003	0	unknown protein	b20631d2633898fa7ac3d01befaf5562	Contig1_29183_remaining_0_0_0_71_313|sense|_244_278	CHR2v01212004:9261539..9262705	AT2G21640		AT3G62290
9207	126.181	10.8145	0.0006	0	unknown protein	92600b6d7996f2e4bf0364c492284b5a	Contig1_72076_remaining_0_0_0_165_401|sense|_319_353	CHR1v01212004:11928787..11929282	AT1G32920		AT5G20090
78333	127.224	10.7704	0.0006	0	ATARFA1E (ADP-ribosylatio...	30da328c627206bd3e7d4446f386aa96	Contig9_5953_final_0_0_0_277_819|sense|_181_218	CHR3v01212004:23062625..23064732	AT3G62290		AT1G01680
26787	127.79	10.3961	0.0005	0	unknown protein	d648fbd68571fceb5a19a4323e569e43	Contig2_8080_final_0_0_0_90_422|sense|_461_500	CHR5v01212004:6787004..6788656	AT5G20090		AT3G14595
15094	130.83	11.1062	0.0005	0	U-box domain-containing p...	650f5f9046bd3c7d035b800d9fc80d04	Contig1_69835_remaining_0_0_0_116_703|sense|_273_307	CHR1v01212004:246411..248367	AT1G01680		AT1G50200
2476	133.646	10.4805	0.0005	0	unknown protein	1c4beaedb8f369c1c9002580a450fb28	Contig44_3799_final_0_0_0_134_550|sense|_586_620	CHR3v01212004:4908957..4910483	AT3G14595		AT5G52750
27513	138.201	9.9561	0.0005	0	ALATS (ALANYL-TRNA SYNTHE...	c85b9a1bc125d0b02b2789d0b0740126	Contig1_8008_final_0_0_0_2_1009|sense|_1130_1167	CHR1v01212004:18594872..18602149	AT1G50200		AT3G02310
23254	141.028	10.5807	0.0005	0	heavy-metal-associated do...	706f3629725a135ab1e90dfbc6b4a04c	Contig1_4460_final_0_0_0_103_495|sense|_353_387	CHR5v01212004:21401269..21402150	AT5G52750		AT3G28940
64803	142.372	10.0528	0.0005	0	SEP2 (SEPALLATA2); DNA bi...	881416e9b02fb72194931b1899df5da7	Contig1_13743_final_0_0_0_365_1120|sense|_564_600	CHR3v01212004:464286..467081	AT3G02310		AT1G27130
15400	143.763	10.6128	0.0005	0	avirulence-responsive pro...	455664a1fd4f32e9f13ae923fcc52668	Contig1_72085_remaining_0_0_0_39_542|sense|_219_253	CHR3v01212004:10969337..10970624	AT3G28940		AT2G37800
9859	146.25	10.3523	0.0004	0	ATGSTU13 (GLUTATHIONE S-T...	25cd33f89a4493a7102c078cf74534c1	47RDOAH_UP_011_G07_11AUG2004_051.ab1___PBI|senAnsen|_24_58	CHR1v01212004:9425447..9426873	AT1G27130		AT4G30530
77132	146.565	11.1073	0.0004	0	DC1 domain-containing pro...	5ab2a2db13157728edabd91c5dc9c4b6	Contig1_87596_remaining_0_0_0_59_382|sense|_401_435	CHR2v01212004:15848117..15850688	AT2G37800		AT5G62890
77116	148.52	10.2137	0.0004	0	defense-related protein, ...	5752b22c1ee5c4b30944113210a60a7d	EX2PLCL3_UP_041_B07_02NOV2004_061.ab1___PBI_0_0_0_1_183|sense|_32_67	CHR4v01212004:14920540..14922500	AT4G30530		AT3G54040
15340	159.569	9.5065	0.0006	0	permease	125ccea5d4680d9bb8d9e90a0ba9049a	EX2PLCL1_UP_027_B02_09MAY2003_007.ab1___PBI|senAnsen|_5_39	CHR5v01212004:25260477..25264603	AT5G62890		AT1G09560
62704	165.321	9.9398	0.0006	0	protease inhibitor/seed s...	26a7911f7cfc520f8e1e060f3a865805	Contig1_10626_final_0_0_0_73_360|sense|_150_185	CHR5v01212004:22484716..22485489	AT5G55450		AT3G56400
4893	167.574	9.7582	0.0006	0	photoassimilate-responsiv...	210bbcb5a4c1a500121bc18010d19cff	Contig2_10918_final_0_0_0_3_524|sense|_232_266	CHR3v01212004:20024739..20026415	AT3G54040		AT4G27070
67293	192.254	9.9039	0.0007	0	GLP5 (GERMIN-LIKE PROTEIN...	c0ad3f3fa5d0e96f66233763a3a34138	Contig3_10012_final_0_0_0_91_747|sense|_684_722	CHR1v01212004:3093841..3094864	AT1G09560		AT3G03870
21307	194.093	9.6891	0.0011	0	WRKY70 (WRKY DNA-binding ...	04ec049f3564f07eeaf26d0522c9aa21	Contig1_534_final_0_0_0_125_646|sense|_165_199	CHR3v01212004:20919907..20921460	AT3G56400		AT2G33000
59810	196.725	8.7269	0.0014	0	TSB2 (TRYPTOPHAN SYNTHASE...	95c193b5c9ae3d1cafadc2ae2e2f93a9	Contig1_12864_final_0_0_0_62_745|sense|_657_691	CHR4v01212004:13586500..13588827	AT4G27070		AT5G62190
32328	201.235	8.605	0.0014	0	unknown protein	57ef075e5b20026bddfb875bfda62797	Contig1_3710_final_0_0_0_258_1001|sense|_633_667	CHR3v01212004:995224..997417	AT3G03870		AT3G56020
42598	209.531	8.4706	0.0014	0	ubiquitin-associated (UBA...	313df8f89863e8b3bbd48d9c328537fa	Contig3_4447_final_0_0_0_252_578|sense|_701_735	CHR2v01212004:14013212..14015612	AT2G33000		AT3G52400
22463	209.976	9.0328	0.0013	0	WRKY70 (WRKY DNA-binding ...	7286e51219943fc6e9dbe1e5557cb94f	gi_37621545___NCBI_0_0_0_267_443|sense|_154_190	CHR3v01212004:20919907..20921460	AT3G56400		AT3G09350
456	218.554	8.5605	0.0015	0	PRH75 (plant RNA helicase...	535c45886ad624e167d22d9e8276089b	Contig4_2578_final_0_0_0_3_398|sense|_167_201	CHR5v01212004:24997494..25001199	AT5G62190		AT4G39940
8122	220.477	8.1143	0.0015	0	60S ribosomal protein L41...	a83a91594578007bc6b79ffb35037abd	Contig6_3389_final|senAnsen|_33_68	CHR3v01212004:20801549..20802064	AT3G56020		AT2G35760
2244	222.906	8.8113	0.0016	0	SYP122 (syntaxin 122); t-...	82a475d2a7d1356c85b601ad20b76287	Contig2_11085_final_0_0_0_13_1035|sense|_334_368	CHR3v01212004:19436612..19438119	AT3G52400		AT5G56010
23337	229.958	8.5373	0.0015	0	armadillo/beta-catenin re...	1b8b3bb9b1d6bcce0dd9c57f7b0fd0bd	Contig2_8251_final_0_0_0_83_628|sense|_526_560	CHR3v01212004:2871051..2873318	AT3G09350		AT5G23710
34891	230.481	8.3147	0.0015	0	AKN2 (APS-KINASE 2); ATP ...	961eb676b7c8ebc0dc228450dbb8b675	gi_54418339___NCBI_0_0_0_92_340|sense|_48_82	CHR4v01212004:18519711..18521562	AT4G39940		AT5G17870
12682	234.633	7.8552	0.0015	0	integral membrane family ...	f98a94bbbaa49b5cdcfe427f0960d8b7	32ETGS24_UP_003_C02_09MAR2004_012.ab1___PBI_0_0_0_95_460|sense|_196_231	CHR2v01212004:15039002..15040386	AT2G35760		AT2G03390
45833	235.553	7.9101	0.0016	0	isoflavone reductase, put...	a57df78bbc68fdf5ba29542c86197813	Contig2_2254_final_0_0_0_32_952|sense|_246_280	CHR1v01212004:28255621..28257280	AT1G75280		AT1G14870
60010	239.01	8.0367	0.0015	0	HSP81-3 (Heat shock prote...	74b00af49f0d36cb0e820941c7c189f0	46RDOAG_UP_009_A02_24SEP2004_016.ab1___PBI|senAnsen|_40_75	CHR5v01212004:22698531..22701355	AT5G56010		AT4G31500
5179	240.359	8.5393	0.0015	0	DNA binding / DNA-directe...	0e20fb6ffe45ab90c60af772374c660e	Contig1_2368_final|senAnsen|_212_246	CHR5v01212004:7996459..7997482	AT5G23710		AT1G70670
29105	243.961	7.916	0.0018	0	plastid-specific ribosoma...	7a3b9b2fa7d3cceb45699ec8e37c9a93	Contig4_4122_final_0_0_0_70_402|sense|_30_64	CHR5v01212004:5907777..5908337	AT5G17870		AT2G33800
9430	252.166	7.5861	0.0022	0	uvrB/uvrC motif-containin...	95629ba6b63a892c47887323cda40d49	47RDOAH_UP_039_A12_17AUG2004_096.ab1___PBI_0_0_0_276_602|sense|_280_315	CHR2v01212004:1030399..1032622	AT2G03390		AT5G20190
47631	252.796	8.4333	0.0021	0	unknown protein	e7270e149864fd45506eab21cfbd7121	34ETGS48_UP_010_D11_10FEB2005_089.ab1___PBI_0_0_0_72_524|sense|_203_237	CHR1v01212004:5128370..5129518	AT1G14870		AT4G32020
12639	256.848	8.8587	0.0022	0	CYP83B1 (CYTOCHROME P450 ...	64d7b309adfb787c590fdb7160fd182a	Contig3_7422_final_0_0_0_1_564|sense|_189_223	CHR4v01212004:15273477..15275316	AT4G31500		AT4G00585
48	259.595	7.4271	0.0022	0	caleosin-related family p...	c8ca8391fc2e8c1857f7c482b8f60a26	Contig1_2041_final_0_0_0_157_627|sense|_576_611	CHR1v01212004:26648245..26649836	AT1G70670		AT3G61640
112	262.096	7.3575	0.0023	0	ribosomal protein S5 fami...	21d4dc4f4486fa4064838955ecea0b95	Contig12_5160_final_0_0_0_41_871|sense|_630_664	CHR2v01212004:14307848..14309506	AT2G33800		AT3G12500
55616	262.117	7.7517	0.0023	0	unknown protein	6952d360716791e809a2ff7ec2b640b3	CL3886F___AAFC_0_0_0_175_591|sense|_575_609	CHR5v01212004:6814095..6815381	AT5G20190		AT5G67450
3306	263.385	8.1871	0.0024	0	unknown protein	42430305bbb041ba3db7ec0db9153541	Contig32_3799_final_0_0_0_80_616|sense|_616_650	CHR4v01212004:15487950..15489456	AT4G32020		AT1G17170
27172	265.365	7.3938	0.0023	0	unknown protein	3ca1a4b9c07a2ec2f6ecc45dc769f9bd	36RDBRG_UP_002_A01_09JUN2004_015.ab1___PBI_0_0_0_84_233|sense|_29_63	CHR4v01212004:250955..252598	AT4G00585		AT1G19910
62782	272.681	7.6648	0.0026	0	NIMIN-2 (NIM1-INTERACTING...	69c020f682b0f6af737fef8370aa72d7	Contig1_12995_remaining_0_0_0_94_438|sense|_241_275	CHR3v01212004:9471654..9472187	AT3G25882		AT2G22470
43664	277.251	7.735	0.0026	0	AGP20 (ARABINOGALACTAN PR...	a718947f8cd7128120638f9f7f1b2477	BNDH2DCT_UP_009_B12_14JUN2004_094.ab1___PBI_0_0_0_72_263|sense|_385_419	CHR3v01212004:22821016..22821722	AT3G61640		AT2G20610
5595	279.93	7.019	0.0028	0	ATHCHIB (BASIC CHITINASE)...	81a24f27e603f6bba2c10a9f05d4c08e	Contig1_13283_final_0_0_0_1_570|sense|_484_523	CHR3v01212004:3962389..3963971	AT3G12500		AT2G40750
13235	297.591	7.1511	0.003	0	TCH4 (TOUCH 4); hydrolase...	79f88db3a4cd1e7f172aa850298920b4	25RDBNM_UP_082_A04_04MAR2006_032.ab1___PBI_0_0_0_60_770|sense|_576_611	CHR5v01212004:23324356..23325508	AT5G57560		AT1G10270
58799	301.51	7.9603	0.0029	0	AZF1 (ARABIDOPSIS ZINC-FI...	5f0f4f52d17ec4b0a55c40609eb45e39	BNARO1GH_T3_013_D07_22NOV2006_057.ab1___PBI_0_0_0_91_813|sense|_647_681	CHR5v01212004:26936019..26937175	AT5G67450		AT3G56710
16388	303.066	7.4001	0.003	0	ATGSTU24 (Arabidopsis tha...	d3b20e8c273d23a0d57bd8081c9c7284	Contig1_10598_final_0_0_0_67_711|sense|_694_728	CHR1v01212004:5869839..5870833	AT1G17170		AT1G75710
28103	305.531	7.0777	0.0032	0	AVA-P2 (vacuolar-H+-pumpi...	bc869af88fe89556ce452c8780d76fb0	Contig4_3053_final_0_0_0_68_562|sense|_45_79	CHR1v01212004:6913220..6914585	AT1G19910		AT4G12400
63962	309.224	7.1508	0.0032	0	AGP2 (ARABINOGALACTAN-PRO...	aa764295a4e0f799be13f543c2de080a	Contig3_6409_final_0_0_0_76_471|sense|_468_503	CHR2v01212004:9545277..9545959	AT2G22470		AT5G41550
15006	310.659	7.4009	0.0031	0	SUR1 (SUPERROOT 1); trans...	1640a9fb0e11f0a38b6c3599a4d58a8f	Contig1_3044_final_0_0_0_1_576|sense|_721_755	CHR2v01212004:8885041..8887466	AT2G20610		AT4G39260
27557	311.913	7.1342	0.0031	0	WRKY54 (WRKY DNA-binding ...	42845be191cf6510c077ebc090eb11b6	Contig1_86946_remaining_0_0_0_1_783|sense|_629_663	CHR2v01212004:17007532..17009546	AT2G40750		AT4G20360
47492	313.198	6.8048	0.0031	0	GRP23 (GLUTAMINE-RICH PRO...	6fa0fbd4439fb269cb7ff8a8a79c284a	Contig1_34319_remaining|senAnsen|_257_291	CHR1v01212004:3363506..3366490	AT1G10270		AT4G21050
77793	315.077	7.8184	0.0032	0	SIB1 (SIGMA FACTOR BINDIN...	dd0c505eb25fe6cc5b3f38e628ba0b3c	OL101_104R_H06_OL9692R_092.ab1___AAFC_0_0_0_41_490|sense|_352_386	CHR3v01212004:21017729..21018544	AT3G56710		AT3G05230
27296	315.183	6.8114	0.0032	0	zinc finger (C2H2 type) f...	0131b982d83b4c5b897eab026b0ee83a	Contig1_27285_remaining|senAnsen|_334_369	CHR1v01212004:28432367..28434910	AT1G75710		AT4G02380
68159	318.132	7.7407	0.0033	0	binding	997155cc67c9181259564f9cdb93a19e	Contig1_8538_final_0_0_0_136_1824|sense|_1692_1726	CHR4v01212004:7338656..7341358	AT4G12400		AT2G16430
39442	318.29	6.9057	0.0032	0	disease resistance protei...	94184cef14cc3c3a296b00e7fa2a0f56	gi_3126620___NCBI_0_0_0_84_380|sense|_81_115	CHR5v01212004:16634460..16638013	AT5G41550		AT3G02520
18508	322.557	7.008	0.0032	0	ATGRP8/GR-RBP8 (COLD, CIR...	8d94dad2bca1664f95026630a4207e1b	Contig4_5844_final_0_0_0_46_531|sense|_528_566	CHR4v01212004:18273893..18275073	AT4G39260		AT4G03210
15184	328.729	7.1285	0.0033	0	AtRABE1b/AtRab8D (Arabido...	32ee151edc4c87d6cba8006d639e1999	Contig2_4047_final_0_0_0_2_478|sense|_482_516	CHR4v01212004:10989963..10991720	AT4G20360		AT5G42380
80592	332.106	7.095	0.0033	0	Dof-type zinc finger doma...	b9332aaf7882b06dd8e66a56dc444bbd	46RDOAG_UP_053_H01_01FEB2006_001.ab1___PBI_0_0_0_7_450|sense|_369_403	CHR4v01212004:11238452..11239084	AT4G21050		AT3G18410
42871	344.497	6.6232	0.0038	0	signal peptidase	6cbbab6c2fb520e9da00f758d6ec7e38	Contig6_1800_final_0_0_0_65_565|sense|_440_475	CHR3v01212004:1492148..1493625	AT3G05230		AT1G06950
37509	347.13	7.5606	0.0038	0	SAG21 (SENESCENCE-ASSOCIA...	228a1325edf05a4de4dcbf3e7255fe4d	Contig2_954_final_0_0_0_143_424|sense|_304_340	CHR4v01212004:1046204..1046997	AT4G02380		AT5G61510
3508	347.217	6.5688	0.0038	0	PAP10; acid phosphatase/ ...	9ec1003e3fee1b3c0858d407cee9bc74	DL3381R___AAFC_0_0_0_2_157|sense|_241_277	CHR2v01212004:7127501..7129914	AT2G16430		AT5G13740
12066	347.8	6.4235	0.0038	0	U-box domain-containing p...	1735520e3482b6cd810006261a778dd0	FB891F___AAFC_0_0_0_28_234|sense|_17_51	CHR1v01212004:246411..248367	AT1G01680		AT5G55650
51787	348.684	7.0483	0.0037	0	GRF7 (General regulatory ...	71f4fe32bda3454b0a17436018556770	Contig3_4946_final_0_0_0_104_886|sense|_910_947	CHR3v01212004:526444..528320	AT3G02520		AT2G14750
32534	349.052	6.6843	0.0037	0	XTH9 (XYLOGLUCAN ENDOTRAN...	bb3372a877133f4f8ac49b7ab2bcadb6	Contig1_4575_final_0_0_0_78_947|sense|_738_772	CHR4v01212004:1415949..1417352	AT4G03210		AT1G04350
38704	350.662	6.8462	0.0039	0	calmodulin-related protei...	90544ae43648d8a8655645786bb01519	gi_54420101___NCBI_0_0_0_174_317|sense|_176_210	CHR5v01212004:16959804..16960594	AT5G42380		AT3G08690
39965	357.279	6.4523	0.0042	0	NADH-ubiquinone oxidoredu...	fee30ac798991df7906649f9840711b4	Contig877_4314_final_0_0_0_31_348|sense|_343_379	CHR3v01212004:6323168..6324585	AT3G18410		AT1G64710
43548	358.578	6.6192	0.0041	0	ATTIC110/TIC110 (TRANSLOC...	b6bdede3791bef3403233fca3330bd52	9RDBNGA_UP_108_F04_15SEPT2005_022.ab1___PBI|senAnsen|_90_126	CHR1v01212004:2130141..2135664	AT1G06950		AT3G53740
35345	359.715	6.8842	0.0041	0	NADP-dependent oxidoreduc...	4a137cb7f036f5bcb7ab5458249e96c9	Contig1_10502_final_0_0_0_48_1187|sense|_1138_1172	CHR5v01212004:24754171..24756224	AT5G61510		AT5G12020
113	360.656	6.5388	0.0041	0	ZIF1 (ZINC INDUCED FACILI...	6da40cfc3d918e7561851fdefcc58d83	ESS1592R___AAFC_0_0_0_3_392|sense|_192_228	CHR5v01212004:4432309..4436671	AT5G13740		AT1G75040
59374	363.15	6.703	0.0042	0	unknown protein	6526ac34f35132de45e8f6887d4ef79d	Contig1_13931_final|senAnsen|_639_673	CHR5v01212004:22553586..22554050	AT5G55650		AT3G20600
7330	363.92	7.0639	0.0042	0	APK (APS KINASE); ATP bin...	07c22c833db31fb2370cd2b45de8887f	Contig1_6092_final_0_0_0_3_503|sense|_75_109	CHR2v01212004:6321114..6322848	AT2G14750		AT4G25640
48809	364.663	6.7743	0.0041	0	2-oxoglutarate-dependent ...	8380ab4edc48266f844d15ba4bf1f211	DC955R___AAFC_0_0_0_6_614|sense|_153_187	CHR1v01212004:1165164..1166767	AT1G04350		AT5G06640
10749	375.99	6.4236	0.0043	0	6-phosphogluconate dehydr...	6c38df8a7c338c7d1bdb6656e7ab4087	Contig50_3799_final_0_0_0_3_815|sense|_295_329	CHR3v01212004:481905..484154	AT3G02360		AT5G66320
24026	380.914	6.4549	0.0045	0	UBC11 (ubiquitin-conjugat...	3acfa62a68c839c3b72b2443b627671f	65JKBNM0_T3_028_H11_18MAR2005_081.ab1___PBI_0_0_0_3_224|sense|_428_463	CHR3v01212004:2641062..2642694	AT3G08690		AT3G50770
41110	382.546	7.3687	0.0045	0	alcohol dehydrogenase, pu...	a03e89cf77f815845be7296def86a05c	ESS4098F___AAFC_0_0_0_3_170|sense|_43_77	CHR1v01212004:24048208..24050215	AT1G64710		AT3G57260
30212	384.281	6.1206	0.0045	0	60S ribosomal protein L36...	3ef2b88bed822aeca1073be5fe84cc57	Contig558__largest_0_0_0_259_594|sense|_717_751	CHR3v01212004:19924685..19925994	AT3G53740		AT5G17920
63659	384.481	7.0957	0.0044	0	17.6 kDa class II heat sh...	53c49a8ff292f982e1cc6b7d88eb52d9	Contig60_601_final_0_0_0_142_603|sense|_580_614	CHR5v01212004:3882238..3882939	AT5G12020		AT3G28510
11194	385.065	6.8931	0.0044	0	PR5 (PATHOGENESIS-RELATED...	493e473fb3ff44c1e205db3f7c74b95c	ST1205R___AAFC|senAnsen|_57_91	CHR1v01212004:28181364..28182601	AT1G75040		AT1G45145
24942	386.013	7.1247	0.0044	0	NDR1 (NON RACE-SPECIFIC D...	255b50826064630abd25f77177d9a315	Contig1_71084_remaining_0_0_0_17_643|sense|_376_410	CHR3v01212004:7194852..7195742	AT3G20600		AT5G20650
3687	386.176	6.8465	0.0044	0	MATE efflux family protei...	4af631702469691f70ebd266f852e059	Contig1_16607_final_0_0_0_2_643|sense|_19_53	CHR4v01212004:13076724..13079061	AT4G25640		AT4G19630
17805	400.45	6.2776	0.0048	0	proline-rich extensin-lik...	d3fcc7b82c69bdde010c9305af831ea5	Contig1_14604_final|senAnsen|_419_453	CHR5v01212004:2039860..2041929	AT5G06640		AT5G64410
12451	405	6.0764	0.005	0	zinc finger (GATA type) f...	0022f5f36403e632df8503a33f616151	Contig1_4557_final_0_0_0_1_930|sense|_960_994	CHR5v01212004:26513181..26515075	AT5G66320		AT2G29500
35425	422.925	5.9409	0.0056	0	calmodulin-related protei...	4cece271738055e9ec484cfc8e34d1fb	Contig1_2262_final_0_0_0_36_644|sense|_106_140	CHR3v01212004:18884939..18885761	AT3G50770		AT1G19020
20683	423.65	6.9373	0.0056	0	BGL2 (PATHOGENESIS-RELATE...	ee805dde71246205db655e481448edb7	ML2341R___AAFC_0_0_0_32_697|sense|_342_376	CHR3v01212004:21199496..21200838	AT3G57260		AT1G21100
1755	424.578	6.3828	0.0055	0	ATCIMS (COBALAMIN-INDEPEN...	e7f1aa77d52293e6ef57b0c929eff273	OL73_74_76R_D08_OL7034R_029.ab1___AAFC_0_0_0_2_220|sense|_26_60	CHR5v01212004:5935040..5939489	AT5G17920		AT1G56330
61130	425.787	6.0055	0.0057	0	AAA-type ATPase family pr...	7c2108b8ecb93229f47d8ebe758b6107	DC770F___AAFC_0_0_0_62_424|sense|_112_148	CHR3v01212004:10686761..10688601	AT3G28510		AT2G24200
41963	428.263	6.3611	0.0057	0	ATTRX5 (thioredoxin H-typ...	f8de56882685ec6ba69e3155bee11eec	BNARO2GH_T3_031_H03_15DEC2006_017.ab1___PBI_0_0_0_447_689|sense|_483_517	CHR1v01212004:17077382..17078761	AT1G45145		AT5G64260
7843	428.507	6.0107	0.0057	0	COPT5 (copper transporter...	7a7fdcf53272a6012e5bf7dcab1ce031	Contig1_7683_final_0_0_0_58_465|sense|_448_483	CHR5v01212004:6985300..6986039	AT5G20650		AT1G14130
13947	428.574	5.8992	0.0056	0	heat shock factor protein...	8217a6545e11681b25f8b3cbae752af2	Contig2_10331_final_0_0_0_311_586|sense|_491_526	CHR4v01212004:10684079..10684693	AT4G19630		AT5G20890
21752	430.885	6.4248	0.0059	0	ATOPT4 (oligopeptide tran...	850fbcb13fb3ff74802627904ebc49c1	Contig1_86944_remaining_0_0_0_2_841|sense|_577_611	CHR5v01212004:25768071..25772278	AT5G64410		AT4G15760
79385	434.746	6.7105	0.006	0	17.6 kDa class I small he...	84d6b6a7f70f7e972d6782ececd33546	Contig6_2680_final_0_0_0_170_637|sense|_623_657	CHR2v01212004:12640168..12640882	AT2G29500		AT4G23700
23047	437.568	6.4321	0.006	0	unknown protein	990e741f9ffb1cc39bbcf00919a01763	Contig2_7255_final_0_0_0_43_291|sense|_144_183	CHR1v01212004:6568064..6568588	AT1G19020		AT3G54640
6702	439.111	7.085	0.0063	0	O-methyltransferase, puta...	7eabb246c483dbf712d3e874dae9d771	Contig9_4314_final_0_0_0_112_1218|sense|_896_931	CHR1v01212004:7386828..7388417	AT1G21100		AT1G74710
56492	439.375	5.9534	0.0063	0	SAR1 (SECRETION-ASSOCIATE...	b423ae4b9477ba162719e675ff63d8a0	63JKCOT5_T3_023_B01_24JAN2005_013.ab1___PBI_0_0_0_445_801|sense|_456_493	CHR1v01212004:21090220..21092214	AT1G56330		AT5G64870
39247	439.747	5.931	0.0063	0	cytosol aminopeptidase	fde1cefccb9d2fcce1788d1971b4dec6	Contig4_3801_final_0_0_0_97_1659|sense|_1739_1775	CHR2v01212004:10293886..10296635	AT2G24200		AT1G17710
77801	451.123	6.1246	0.0068	0	phosphate-responsive prot...	9c352621d9c69a66f670d8870df6bae2	Contig2_839_final_0_0_0_53_964|sense|_845_879	CHR5v01212004:25721155..25722542	AT5G64260		AT4G15000
2082	458.198	5.6383	0.007	0	2-oxoglutarate-dependent ...	ddbb292204884360c6bb31cd37d34876	Contig1_4216_final_0_0_0_3_383|sense|_279_313	CHR1v01212004:4835721..4837613	AT1G14130		AT3G22240
1813	460.617	5.8394	0.0069	0	chaperonin, putative	10e2b0c0c93759904ce2e794604fae17	BNAEN3GH_UP_063_F06_02SEP2006_038.ab1___PBI_0_0_0_2_106|sense|_113_147	CHR5v01212004:7086655..7090083	AT5G20890		AT2G21620
6084	469.209	6.0102	0.0073	0	monooxygenase, putative (...	2706862eb63b473aea6229869770516f	BNYS2DCT_UP_019_A08_01MAR2005_064.ab1___PBI_0_0_0_225_719|sense|_531_565	CHR4v01212004:8972647..8974621	AT4G15760		AT5G56890
64752	474.046	6.4465	0.0075	0	ATCHX17 (CATION/H+ EXCHAN...	e229ac128e5de126bfd76ad4062ffe6d	DL5401F___AAFC_0_0_0_2_283|sense|_67_101	CHR4v01212004:12342438..12346053	AT4G23700		AT1G61720
33914	474.775	6.4045	0.0074	0	TSA1 (TRYPTOPHAN SYNTHASE...	a9a26553f0e380bddc0f2c5952fd62e7	Contig3_3787_final_0_0_0_3_434|sense|_170_204	CHR3v01212004:20234126..20236501	AT3G54640		AT3G13400
11513	476.08	6.0557	0.0074	0	ICS1 (ISOCHORISMATE SYNTH...	42fc6105cdfbd0f09b4ed8338af7c34c	DC17F___AAFC_0_0_0_1_555|sense|_9_43	CHR1v01212004:28073956..28077809	AT1G74710		AT5G57890
1934	476.678	6.0819	0.0073	0	unknown protein	4e41881d3dc9fb3c8d575b9734d0c9ff	BNARO4GH_T3_006_B05_24NOV2006_045.ab1___PBI_0_0_0_3_902|sense|_687_721	CHR5v01212004:25946764..25948610	AT5G64870		AT1G53990
2690	477.882	5.8365	0.0074	0	ESP (EPITHIOSPECIFIER PRO...	361699e677197820505718120980e948	gi_1293486___NCBI_0_0_0_77_253|sense|_169_203	CHR1v01212004:20174383..20177617	AT1G54040		AT4G33050
17592	478.646	5.9778	0.0073	0	phosphoric monoester hydr...	44840cb84f7b4ff85049601753ae98c8	65JKBNMO_UP_067_A04_17JUL2006_032.ab1___PBI_0_0_0_156_515|sense|_310_344	CHR1v01212004:6090553..6092011	AT1G17710		AT5G12240
35173	479.522	5.5099	0.0073	0	60S ribosomal protein L27...	e786d6727c81b2c47579df1f51fc5373	Contig3_4083_final_0_0_0_55_459|sense|_552_591	CHR4v01212004:8571829..8572485	AT4G15000		AT3G03780
77464	481.545	6.1899	0.0073	0	WRKY18 (WRKY DNA-binding ...	b4221b5799b076f3cf0159c0d15a85db	BNZB_UP_119_E09_23AUG2004_071.ab1___PBI_0_0_0_32_277|sense|_246_280	CHR4v01212004:15383207..15385035	AT4G31800		AT3G04920
22422	483.184	5.6993	0.0073	0	GPT2 (glucose-6-phosphate...	c050c2942d71d8aecc2f65a46aa97130	gi_4090129___NCBI_0_0_0_57_539|sense|_298_332	CHR1v01212004:22828105..22830439	AT1G61800		AT4G39950
9620	485.105	5.6835	0.0073	0	unknown protein	ba129b33eb66ab63b04a0b626a30fbdb	BNARO4GH_T3_015_G02_24NOV2006_004.ab1___PBI_0_0_0_2_202|sense|_68_103	CHR3v01212004:7863684..7864586	AT3G22240		AT5G56000
33274	485.568	5.4633	0.0073	0	RD2 (RESPONSIVE TO DESSIC...	5def1dea5a92bd63854d7607c8208ccd	Contig2_2049_final_0_0_0_86_646|sense|_478_512	CHR2v01212004:9255653..9257336	AT2G21620		AT3G02470
43823	489.012	5.4608	0.0073	0	signal peptidase	d5ce3762c5b5d68b6eb5ff6b85332715	Contig2_1800_final_0_0_0_11_511|sense|_384_419	CHR3v01212004:1492148..1493625	AT3G05230		AT5G21940
33339	489.091	5.5917	0.0073	0	protein kinase family pro...	520fee84a98f2d5ace4c526e995312bc	40JKME7D_UP_015_H10_21MAY2004_066.ab1___PBI|senAnsen|_449_483	CHR5v01212004:23027749..23032897	AT5G56890		AT1G72240
77384	489.914	5.7898	0.0073	0	RD2 (RESPONSIVE TO DESSIC...	1c357a5ea159d47bc43e756f7ca8298f	49RDOATR_UP_046_E09_24OCT2004_071.ab1___PBI_0_0_0_104_436|sense|_224_258	CHR2v01212004:9255653..9257336	AT2G21620		AT1G25220
38939	493.559	5.7257	0.0074	0	BAN (BANYULS)	faf9d304ee8f58045312f2ea74e64d46	63JKCOT5_T3_017_F03_22JAN2005_021.ab1___PBI|senAnsen|_421_455	CHR1v01212004:22794833..22796465	AT1G61720		AT1G09932
8863	494.274	5.6292	0.0074	0	SKS13 (SKU5 Similar 13); ...	510d4e23c5ea9515acd93d2e009640b9	63JKCOT5_T3_033_C04_25JAN2005_028.ab1___PBI_0_0_0_442_789|sense|_367_401	CHR3v01212004:4355145..4357435	AT3G13400		AT3G28340
16000	494.276	6.405	0.0073	0	alcohol dehydrogenase, pu...	c56a9dfe30addb0ee24117bb8d81df63	Contig1_48849_remaining_0_0_0_34_594|sense|_361_395	CHR1v01212004:24048208..24050215	AT1G64710		AT2G32060
2914	494.578	5.8016	0.0073	0	anthranilate synthase bet...	47f1a27866aa34b99ec74d8770273cf6	15ACDHYS_UP_029_E09_14OCT2004_071.ab1___PBI_0_0_0_3_287|sense|_82_116	CHR5v01212004:23464633..23466905	AT5G57890		AT3G15352
41287	496.605	5.6761	0.0074	0	phosphate-responsive prot...	f5666d9101cbcfa80d47989df176b1d5	Contig1_839_final_0_0_0_46_957|sense|_1045_1082	CHR5v01212004:25721155..25722542	AT5G64260		AT5G21090
41532	498.038	6.2266	0.0073	0	GLIP3 (GDSL-motif lipase ...	acd03cb6809bc01cfaf81be2e7d1c7a4	Contig1_1575_remaining_0_0_0_21_1121|sense|_1063_1097	CHR1v01212004:20154684..20156420	AT1G53990		AT5G17560
48528	498.122	6.2058	0.0073	0	EDA39 (embryo sac develop...	dc1e6c9f3a4b096bcd4cfef9ffbc0c3e	Contig1_6700_final_0_0_0_3_560|sense|_542_576	CHR4v01212004:15944325..15947029	AT4G33050		AT1G11480
34658	498.861	5.5577	0.0073	0	unknown protein	eb184c0fef144a23730f74e7e7c0f475	61RDBNCM_UP_026_B05_12NOV2004_045.ab1___PBI|senAnsen|_21_55	CHR5v01212004:3959121..3960778	AT5G12240		AT1G73260
7726	500.912	6.1451	0.0073	0	WRKY70 (WRKY DNA-binding ...	ae4f26f9ac89e93cfeef11c28946b3fb	Contig2_9594_final_0_0_0_60_866|sense|_155_189	CHR3v01212004:20919907..20921460	AT3G56400		AT5G61790
15277	502.951	5.5876	0.0074	0	AtMS2 (Arabidopsis thalia...	fd28075838d06c31786b8465e9599291	RL2674R___AAFC_0_0_0_67_717|sense|_560_596	CHR3v01212004:957093..960987	AT3G03780		AT4G00860
16749	503.128	5.922	0.0073	0	PAP10; acid phosphatase/ ...	ee42665834df96c66c8e0353fbf8d4fa	Contig1_6343_final_0_0_0_94_1371|sense|_1147_1186	CHR2v01212004:7127501..7129914	AT2G16430		AT2G41090
15261	505.124	5.5072	0.0074	0	40S ribosomal protein S24...	31709dc991c81897ec20408bc9958c92	Contig53_7829_final_0_0_0_55_453|sense|_29_63	CHR3v01212004:1360888..1362301	AT3G04920		AT4G34710
1721	511.132	6.1248	0.0076	0	CYP79B2 (cytochrome P450,...	0c3c46e74031f6f3923908cd7727cf67	Contig1_11096_final_0_0_0_66_899|sense|_835_869	CHR4v01212004:18525240..18527573	AT4G39950		AT5G54160
55446	515.284	6.2369	0.0076	0	heat shock protein 81-4 (...	bcf5548212164f158f1e379552cb6271	36RDBRG_UP_060_F11_24NOV2005_085.ab1___PBI_0_0_0_1_249|sense|_144_178	CHR5v01212004:22694677..22697378	AT5G56000		AT2G29350
2117	520.691	5.9969	0.0078	0	SAMDC (S-ADENOSYLMETHIONI...	e3a9bb66dd4177b111c591335007197d	Contig2_2121_final_0_0_0_450_1544|sense|_1325_1359	CHR3v01212004:509103..511583	AT3G02470		AT3G27960
1346	521.31	5.5299	0.0077	0	unknown protein	868de2d152f6f812ab86c3f9d2f8d8fa	Contig1_8207_final|senAnsen|_781_815	CHR5v01212004:7249271..7250542	AT5G21940		AT2G27070
11751	534.721	5.361	0.0081	0	unknown protein	1cf9e42228071116e5f0be10a84b23f2	Contig1_78148_remaining_0_0_0_116_451|sense|_201_235	CHR1v01212004:27193841..27194411	AT1G72240		AT3G23280
45199	535.293	5.7389	0.0081	0	ASB1 (ANTHRANILATE SYNTHA...	634a32027d1640c5eee8b74be1fcc5f6	Contig314__largest_0_0_0_505_858|sense|_512_547	CHR1v01212004:8837057..8839488	AT1G25220		AT4G01850
15032	536.963	5.9183	0.0081	0	phosphoglycerate/bisphosp...	6a61494aa2c2d5db79471e3d349acaa4	CD3631F___AAFC_0_0_0_3_404|sense|_285_319	CHR1v01212004:3230452..3233111	AT1G09932		AT3G05380
71825	544.022	6.6389	0.0084	0	unknown protein	0be7c1eb3d0bccc964b202a2ccda002a	Contig2_12919_final_0_0_0_100_678|sense|_155_189	CHR5v01212004:289762..291323	AT5G01750		AT3G54150
29607	548.582	5.4597	0.0087	0	GATL10 (Galacturonosyltra...	98bc54d86ee1787d5fee28b6994690db	Contig1_8279_final_0_0_0_3_443|sense|_242_277	CHR3v01212004:10590184..10591789	AT3G28340		AT1G69840
53889	553.728	5.4464	0.0089	0	40S ribosomal protein S12...	cbfb4f8fd32d7338a49a2a220f15f527	Contig531_4314_final_0_0_0_76_504|sense|_567_606	CHR2v01212004:13646093..13647447	AT2G32060		AT2G20490
60065	554.889	6.07	0.0088	0	ATCOX17 (Arabidopsis thal...	cace886055d0ba2c60bc6edc2059d892	Contig753__largest_0_0_0_224_439|sense|_367_401	CHR3v01212004:5179507..5180672	AT3G15352		AT5G03300
4201	555.394	5.6873	0.0088	0	SYP122 (syntaxin 122); t-...	74ae66c2b5d3dc6fb03c0111aead2ad0	RL4491F___AAFC_0_0_0_2_595|sense|_64_99	CHR3v01212004:19436612..19438119	AT3G52400		AT4G13940
11121	562.564	5.7386	0.009	0	leucine-rich repeat prote...	4c06dd24cae1270ac3071303a1209551	Contig2_9531_final_0_0_0_46_687|sense|_28_62	CHR5v01212004:7164614..7167257	AT5G21090		AT5G64830
2819	564.547	5.324	0.0091	0	BolA-like family protein	49a50485583021d7ea4ae530ba08090b	Contig3_10205_final_0_0_0_3_551|sense|_2_36	CHR5v01212004:5788456..5789925	AT5G17560		AT4G03320
41529	565.182	5.4393	0.009	0	TSB2 (TRYPTOPHAN SYNTHASE...	3bc1500383333617514db2425c584b02	Contig1_9916_final_0_0_0_12_866|sense|_804_838	CHR4v01212004:13586500..13588827	AT4G27070		AT1G24575
56352	565.207	5.627	0.009	0	eukaryotic translation in...	4aa69e641b6bed4a60da599b03eb85fe	Contig1_15412_final|senAnsen|_248_282	CHR1v01212004:3864153..3866969	AT1G11480		AT3G12580
20243	565.961	5.4267	0.009	0	SAR1 (SECRETION-ASSOCIATE...	e5bee54b292f69e2cb132ae7caf9ec5b	Contig35_3799_final_0_0_0_116_691|sense|_711_746	CHR1v01212004:21090220..21092214	AT1G56330		AT5G28540
50502	567.258	5.3261	0.009	0	ADF1 (ACTIN DEPOLYMERIZIN...	6fe747b419a69a6562e6dca08c9955d0	Contig864_4314_final_0_0_0_104_520|sense|_560_598	CHR3v01212004:16920348..16921805	AT3G46010		AT1G27730
65816	573.597	5.3048	0.0093	0	trypsin and protease inhi...	d9cc5fa7947b4c953c1eac5e000b0c77	Contig4_277_final_0_0_0_39_680|sense|_528_562	CHR1v01212004:27550935..27551851	AT1G73260		AT2G30020
74468	578.304	5.8693	0.0094	0	calnexin 1 (CNX1)	f2a84155cdd1801336c037d1a654d635	Contig28_165_final_0_0_0_1_444|sense|_565_599	CHR5v01212004:24844328..24847017	AT5G61790		AT2G38860
21855	583.985	5.2892	0.0096	0	ATOZI1 (Arabidopsis thali...	3cbe19b82691a3cff0082a241e774d8d	Contig6_4177_final_0_0_0_70_309|sense|_49_83	CHR4v01212004:359315..360493	AT4G00860		AT2G20760
73055	585.451	5.4022	0.0095	0	calmodulin-like calcium-b...	41811f03dc9f5a3e5952dea7967463d7	gi_3126621___NCBI|senAnsen|_235_269	CHR2v01212004:17142799..17143930	AT2G41090		AT4G13770
72939	588.941	5.551	0.0096	0	calnexin 1 (CNX1)	d2504ac35c08a8d1bf1a5538ec36989f	Contig31_165_final_0_0_0_49_888|sense|_418_452	CHR5v01212004:24844328..24847017	AT5G61790		AT1G69930
17426	590.749	5.512	0.0096	0	ADC2 (ARGININE DECARBOXYL...	4c27436666a017b03bbb171735d68067	Contig1_9009_final_0_0_0_328_2403|sense|_2249_2283	CHR4v01212004:16560067..16562974	AT4G34710		AT5G66510
25679	591.381	5.2985	0.0095	0	ATOMT1 (O-METHYLTRANSFERA...	10b889804ebc56fc2e887150c093060a	Contig1_590_final_0_0_0_79_1170|sense|_568_602	CHR5v01212004:21999222..22001589	AT5G54160		AT1G29930
66065	592.385	5.0556	0.0095	0	RD2 (RESPONSIVE TO DESSIC...	5c40d772088f5dba4ad9c29c2496ca8d	Contig3_2049_final_0_0_0_109_654|sense|_502_536	CHR2v01212004:9255653..9257336	AT2G21620		AT1G20780
65482	595.441	5.9887	0.0097	0	SAG13 (Senescence-associa...	ac5ee73a6c7a77ee2c67943de73d2888	Contig1_12265_final_0_0_0_6_464|sense|_130_164	CHR2v01212004:12607991..12609633	AT2G29350		AT3G09440
10049	596.739	5.8965	0.0097	0	kinesin light chain-relat...	97feeb46b7048f567afa0b35212d0907	Contig2_4656_final_0_0_0_2_646|sense|_33_67	CHR3v01212004:10381617..10384329	AT3G27960		AT4G23570
37901	607.129	6.3149	0.01	0	SYP122 (syntaxin 122); t-...	55da6670d1b76f53b7f80274b4a050bd	gi_73866414___NCBI_0_0_0_246_497|sense|_466_500	CHR3v01212004:19436612..19438119	AT3G52400		AT1G03905
68856	612.459	5.7383	0.0101	0	ARR13 (ARABIDOPSIS RESPON...	5f68d0ac64ee46f84e5c2eb3ceabda03	BNShoot_UP_178_J05_10DEC2003_072.ab1___GHI1|senAnsen|_59_97	CHR2v01212004:11562859..11567293	AT2G27070		AT3G60420
37618	623.36	5.3826	0.0106	0	zinc finger (C3HC4-type R...	5d3260dd9029be88a0dfec56b7ca9556	gi_56836077___NCBI_0_0_0_23_460|sense|_81_115	CHR3v01212004:8321357..8324435	AT3G23280		AT5G54810
66919	625.219	5.1558	0.0106	0	MAT2/SAM-2 (S-adenosylmet...	d9de88156de6df6e179c4e5e2bb99fde	Contig4_3799_final|senAnsen|_417_451	CHR4v01212004:796097..798286	AT4G01850		AT2G30860
36456	630.606	5.2663	0.0108	0	DNA binding / transcripti...	0f9741ab9a9ef8792464a7402cf8a36d	Contig1_25450_remaining_0_0_0_6_737|sense|_367_402	CHR3v01212004:1539649..1546402	AT3G05380		AT2G03760
9921	634.471	4.9652	0.0111	0	ATOMT1 (O-METHYLTRANSFERA...	06776ba47b53f998403627f6bddcdd31	Contig2_590_final_0_0_0_78_1169|sense|_566_600	CHR5v01212004:21999222..22001589	AT5G54160		AT5G56030
48087	647.121	5.9001	0.0114	0	embryo-abundant protein-r...	085376e7ffe82bb8c47ee8ba7c7c9587	Contig1_15682_final_0_0_0_23_952|sense|_942_976	CHR3v01212004:20061622..20063793	AT3G54150		AT5G11740
4333	649.015	5.1195	0.0114	0	band 7 family protein	18cac6d531a35b442263190ec462696a	gi_32499428___NCBI_0_0_0_331_663|sense|_156_190	CHR1v01212004:26297327..26299497	AT1G69840		AT2G47190
69609	650.151	5.0171	0.0116	0	EDA27/NOP10 (embryo sac d...	341df4d2d7d2e7bbd6e09995e072314a	Contig3_814_final_0_0_0_75_266|sense|_116_153	CHR2v01212004:8838797..8839997	AT2G20490		AT5G27850
11969	651.725	5.1136	0.0116	0	ADK2 (ADENOSINE KINASE 2)...	f51df815a6a2101ebadad960c194c87c	Contig2_14767_final_0_0_0_167_961|sense|_488_525	CHR5v01212004:796441..799175	AT5G03300		AT3G20390
75195	651.973	5.4128	0.0115	0	HOG1 (HOMOLOGY-DEPENDENT ...	8671262796bfd347ffa4579c09287eb9	Contig3_3799_final_0_0_0_26_619|sense|_507_542	CHR4v01212004:8054856..8057176	AT4G13940		AT5G58110
39311	654.144	4.773	0.0115	0	programmed cell death 2 C...	8b3d5120314e98ef84bffc0acdebcf7d	BNYS6DCT_UP_028_C01_05MAY2005_011.ab1___PBI|senAnsen|_51_87	CHR5v01212004:25931864..25933850	AT5G64830		AT1G67810
36458	656.916	4.9557	0.0115	0	TIC20-IV (TRANSLOCON AT T...	3a86b13d285be5c3f3e88f0fd684605e	Contig1_2774_final_0_0_0_45_707|sense|_647_681	CHR4v01212004:1464466..1466164	AT4G03320		AT1G24147
35385	658.492	5.1546	0.0116	0	unknown protein	035159e425ce30dd9195cfea4a9cc91e	Contig1_15083_final_0_0_0_58_303|sense|_298_332	CHR1v01212004:8711023..8711515	AT1G24575		AT1G12010
58476	658.532	5.8193	0.0116	0	HSP70 (heat shock protein...	77ca271dd4992de550b1737fb2f8dc10	Contig627__largest_0_0_0_2_577|sense|_428_466	CHR3v01212004:3991268..3993798	AT3G12580		AT5G67600
73639	664.06	5.5002	0.0119	0	photoassimilate-responsiv...	cca31d331410bb75d0dd1298e40d8fa6	Contig1_10918_final_0_0_0_5_538|sense|_207_241	CHR3v01212004:20024739..20026415	AT3G54040		AT4G23590
13511	665.434	4.9391	0.0119	0	60S ribosomal protein L38...	ec1e0cf910fda115f860ae018f819a61	Contig24_1883_final_0_0_0_62_268|sense|_276_311	CHR3v01212004:22006655..22007813	AT3G59540		AT4G36990
57665	672.183	5.1904	0.0122	0	luminal binding protein 1...	d9f59c3285a97272c2b5a91699c0ed3f	gi_1048062___NCBI_0_0_0_1_87|sense|_172_207	CHR5v01212004:10540464..10543379	AT5G28540		AT2G19740
39156	673.748	5.2283	0.0123	0	STZ (SALT TOLERANCE ZINC ...	ec8f6dbe0cfd9e1c3daad5e72aa5e47a	Contig1_15730_final_0_0_0_109_792|sense|_100_134	CHR1v01212004:9648128..9649060	AT1G27730		AT5G51440
15955	675.425	5.2024	0.0123	0	protein phosphatase 2C, p...	052aa9c7a0e49fc4ae23aa7bd5fc409e	Contig1_14118_final_0_0_0_128_1228|sense|_933_967	CHR2v01212004:12821514..12823165	AT2G30020		AT4G37370
77715	681.198	5.9537	0.0125	0	YLS5 (yellow-leaf-specifi...	f0a6a70b3a48b74e57f49d7f7e56f198	Contig1_9439_final_0_0_0_35_1225|sense|_529_563	CHR2v01212004:16240393..16242313	AT2G38860		AT4G08950
10756	685.347	5.0297	0.0126	0	unknown protein	781764ef7e2cafd68e01bde2cac96fcf	Contig1_10901_final_0_0_0_58_879|sense|_476_513	CHR2v01212004:8949844..8952325	AT2G20760		AT2G17710
61854	686.078	4.8333	0.0125	0	CYP83A1 (CYTOCHROME P450 ...	00dfb46d8e3e5c0ff9834761e4696420	Contig1_13321_final_0_0_0_26_1528|sense|_1304_1338	CHR4v01212004:7990481..7992305	AT4G13770		AT5G10860
25746	687.578	4.872	0.0126	0	AtMS2 (Arabidopsis thalia...	ee26735ea42585cf13ef5565ad89013e	BL4008R___AAFC_0_0_0_1_717|sense|_492_527	CHR3v01212004:957093..960987	AT3G03780		AT4G25810
69193	696.88	5.3544	0.0129	0	UDP-glucoronosyl/UDP-gluc...	7569f4489038f0a3d6a144790045f0e6	BNSCSICT_UP_008_C07_22NOV2004_059.ab1___PBI_0_0_0_2_112|sense|_2_36	CHR3v01212004:3556711..3558275	AT3G11340		AT3G18310
71925	702.68	5.6002	0.0132	0	ATGSTU11 (Arabidopsis tha...	75182433b573db5b4db437d099963183	Contig1_86448_remaining_0_0_0_98_799|sense|_182_216	CHR1v01212004:26341160..26342458	AT1G69930		AT1G69920
79331	705.76	4.9553	0.0133	0	calmodulin-related protei...	876efe47e01c75d0fc6a3985297f919e	FL6689R___AAFC_0_0_0_2_487|sense|_332_371	CHR3v01212004:18884939..18885761	AT3G50770		AT1G79930
27140	714.391	4.7411	0.0137	0	GAMMA CA3 (GAMMA CARBONIC...	c002a254ef7dac785b433f3a293dbbca	Contig4_2537_final_0_0_0_3_779|sense|_773_807	CHR5v01212004:26566930..26568856	AT5G66510		AT5G50460
11207	714.871	5.1613	0.0137	0	CAB1 (CHLOROPHYLL A/B BIN...	dfd5308728db881df2f7227c8cb9410b	BNBS4DCT_UP_022_C09_26MAR2005_075.ab1___PBI_0_0_0_2_106|sense|_40_74	CHR1v01212004:10477989..10479032	AT1G29930		AT1G52870
80110	717.623	5.3543	0.0138	0	NIMIN-2 (NIM1-INTERACTING...	e05c806fc5c4b5ac4f9d073c0f32abbb	Contig1_10486_final_0_0_0_29_376|sense|_169_203	CHR3v01212004:9471654..9472187	AT3G25882		AT3G25520
75301	725.813	4.8989	0.0142	0	ESP (EPITHIOSPECIFIER PRO...	06be6a6e4c5744cc0331ad627ce2b639	gi_1293487___NCBI_0_0_0_2_262|sense|_173_207	CHR1v01212004:20174383..20177617	AT1G54040		AT1G32350
7687	729.095	4.6316	0.0142	0	armadillo/beta-catenin re...	a10f924947bb2ce23d3c3aaf5bc0b60c	Contig1_17595_final_0_0_0_3_632|sense|_474_508	CHR1v01212004:7217117..7220773	AT1G20780		AT3G45530
19476	730.873	4.7887	0.0143	0	heat shock cognate 70 kDa...	67f380aa6e78ec29aeef103a253b4fa7	gi_65295877___NCBI_0_0_0_148_333|sense|_224_260	CHR3v01212004:2903205..2905730	AT3G09440		AT5G64310
55778	732.794	4.9363	0.0143	0	SGT1A (Suppressor of G2 (...	c6662eab226d3ca3dcadafae0b5c74b3	Contig3_9097_final_0_0_0_1_204|sense|_98_133	CHR4v01212004:12299833..12302729	AT4G23570		AT3G44110
74616	735.511	5.5625	0.0144	0	unknown protein	e94c756b9cb9c91f56955dbeb1c458e8	Contig1_14227_final_0_0_0_2_448|sense|_125_159	CHR1v01212004:5128370..5129518	AT1G14870		AT1G63930
18091	736.543	4.8019	0.0145	0	ABC transporter family pr...	2c1e77e247765ac82b02560b35ba73f4	RL6447F___AAFC_0_0_0_3_230|sense|_273_308	CHR1v01212004:993399..995593	AT1G03905		AT1G29310
1021	740.241	4.6812	0.0145	0	unknown protein	106387608755635920aecacf131dd5a4	BNSCS2CT_UP_014_C07_05JAN2005_059.ab1___PBI_0_0_0_20_676|sense|_147_181	CHR3v01212004:22345406..22346760	AT3G60420		AT1G77760
34123	745.069	5.0757	0.0148	0	TSB1 (TRYPTOPHAN SYNTHASE...	8ff99d7e495e9981a0ea74efa668e2ef	Contig2_4846_final_0_0_0_116_1510|sense|_1112_1146	CHR5v01212004:22281820..22284011	AT5G54810		AT3G53630
5934	745.724	4.9458	0.0148	0	ATGSTF9 (Arabidopsis thal...	4e61a464def2c0fb3c08986b9b4b405b	Contig1_5557_final_0_0_0_73_717|sense|_2_36	CHR2v01212004:13146074..13147322	AT2G30860		AT3G11080
2670	746.321	5.5913	0.0148	0	ST (steroid sulfotransfer...	6f2ff9a8c4dbf7a25584dceca7d3ce35	BNARO2GH_T3_026_G01_15DEC2006_003.ab1___PBI_0_0_0_2_832|sense|_600_635	CHR2v01212004:1149334..1150660	AT2G03760		AT3G14990
37571	751.711	5.3019	0.0151	0	HSP81-2 (EARLY-RESPONSIVE...	7b64e583121fb012b6b55bd8e8380d6f	Contig30_3143_final_0_0_0_3_737|sense|_144_179	CHR5v01212004:22704028..22706876	AT5G56030		AT5G48180
33365	754.597	4.9708	0.0151	0.0001	HSP70 (heat shock protein...	2b5a7b1ff815a6f65324b752391b5e1f	VA2276F___AAFC_0_0_0_2_571|sense|_432_470	CHR3v01212004:3991268..3993798	AT3G12580		AT1G73540
44165	761.117	4.8334	0.0156	0.0001	AGP15 (ARABINOGALACTAN PR...	7175b905c96d03f6282965f72661009b	Contig1_11303_final_0_0_0_47_238|sense|_37_71	CHR5v01212004:3784252..3784793	AT5G11740		AT5G56150
51204	774.756	4.7097	0.0163	0.0001	MYB2 (myb domain protein ...	c9ee24a4cd4358d79f349d400b047508	Contig1_71687_remaining_0_0_0_10_231|sense|_322_358	CHR2v01212004:19383272..19384601	AT2G47190		AT1G04690
12085	780.228	5.0019	0.0168	0.0001	60S ribosomal protein L18...	7d614d4749864ec14533340cebeb5de1	gi_56837951___NCBI_0_0_0_9_185|sense|_444_480	CHR5v01212004:9873156..9874602	AT5G27850		AT3G02230
77479	782.142	4.8242	0.0169	0.0001	endoribonuclease L-PSP fa...	d415dd07df3cf9c354097095f5a52498	BNAR05GH_T3_001_F09_17NOV2006_069.ab1___PBI_0_0_0_25_600|sense|_575_611	CHR3v01212004:7109955..7111830	AT3G20390		AT1G14980
68570	783.78	4.895	0.0169	0.0001	unknown protein	e5d5c0a06ad6c65c723a466c2527dca8	Contig3_6710_final_0_0_0_187_543|sense|_610_649	CHR5v01212004:23532382..23533865	AT5G58110		AT5G02220
57443	785.423	4.7201	0.0169	0.0001	Fe-S metabolism associate...	fb7d965a5238c64559d4cd2dff93d7ef	Contig4_1772_final_0_0_0_8_808|sense|_752_786	CHR1v01212004:25430151..25431012	AT1G67810		AT4G27050
24858	785.693	4.9608	0.0169	0.0001	unknown protein	07c08c0c756edeb236757ae1463ecbfd	Contig1_86527_remaining_0_0_0_27_437|sense|_409_443	CHR1v01212004:8542511..8543295	AT1G24147		AT1G28370
74028	786.249	5.2159	0.0169	0.0001	HSP70 (heat shock protein...	1ff078970d8c5313eb80564473589fcf	Contig6_2529_final_0_0_0_2_364|sense|_220_254	CHR3v01212004:3991268..3993798	AT3G12580		AT4G10040
31730	788.638	5.3843	0.0169	0.0001	heavy-metal-associated do...	ef5b28b5e8ca02524e22503e00c38d2b	OL37_40R_J10_OL3613R_065.ab1___AAFC_0_0_0_64_384|sense|_192_226	CHR5v01212004:21401269..21402150	AT5G52750		AT3G62600
20204	792.237	5.0307	0.017	0.0001	1-aminocyclopropane-1-car...	f71695899e6d5b88e687a6db1365c80a	Contig1_2190_final_0_0_0_79_1038|sense|_396_430	CHR1v01212004:4056205..4057931	AT1G12010		AT1G27330
55413	794.061	4.5816	0.0171	0.0001	unknown protein	e2284bfff2163e1f1e9a002023d971be	BNAEN3GH_UP_120_G01_16SEP2006_003.ab1___PBI_0_0_0_58_258|sense|_264_299	CHR5v01212004:26976795..26977549	AT5G67600		AT5G67150
28249	805.182	4.6846	0.0177	0.0001	SUR1 (SUPERROOT 1); trans...	f23c4949afc98a815554c868797cd3b1	Contig2_3044_final_0_0_0_121_1467|sense|_633_667	CHR2v01212004:8885041..8887466	AT2G20610		AT2G46330
71214	807.87	4.5528	0.0178	0.0001	aminotransferase class I ...	2149c7bfad54d7c9ad62be5a6edbc51f	DC2218R___AAFC_0_0_0_10_138|sense|_278_316	CHR4v01212004:12307136..12309657	AT4G23590		AT1G22830
36805	812.569	5.5329	0.018	0.0001	HSP70 (heat shock protein...	3fb7aff26faa96ab45a78528a1d8f1e2	20ACACDS_UP_030_B05_05NOV2004_045.ab1___PBI_0_0_0_2_382|sense|_304_340	CHR3v01212004:3991268..3993798	AT3G12580		AT3G06680
18147	814.751	4.6733	0.0181	0.0001	HSF4 (HEAT SHOCK FACTOR 4...	882a925f3f71bab5f6fecdd7949c541f	Contig2_17156_final_0_0_0_289_1104|sense|_1120_1155	CHR4v01212004:17440287..17442145	AT4G36990		AT5G42020
58607	814.839	4.8378	0.018	0.0001	ICS1 (ISOCHORISMATE SYNTH...	3e073ce38a8e9bf5edd108c2e92a3bfd	Contig1_3519_final_0_0_0_3_503|sense|_320_357	CHR1v01212004:28073956..28077809	AT1G74710		AT3G26770
61037	822.382	5.0001	0.0183	0.0001	protein phosphatase 2C, p...	1528cee9774f494daad55f5060bb5565	Contig2_12103_final_0_0_0_3_620|sense|_717_751	CHR2v01212004:12821514..12823165	AT2G30020		AT1G50920
69065	824.023	4.4641	0.0184	0.0001	60S ribosomal protein L31...	1ae6a94b3aa1c567ef80485b4c238a8c	Contig10_782_final_0_0_0_67_423|sense|_208_245	CHR2v01212004:8520595..8521601	AT2G19740		AT3G17410
39486	830.532	5.0382	0.0187	0.0001	ATGSTF9 (Arabidopsis thal...	eda2b09de0e9664aa10a37ec413758cd	Contig3_5557_final_0_0_0_76_720|sense|_7_41	CHR2v01212004:13146074..13147322	AT2G30860		AT4G10250
30552	831.571	4.6732	0.0186	0.0001	unknown protein	aaa5e9ab80cbadd96218623666ccbb4c	Contig1_9025_final_0_0_0_70_933|sense|_923_957	CHR5v01212004:6814095..6815381	AT5G20190		AT2G25110
71575	831.781	5.0201	0.0186	0.0001	23.5 kDa mitochondrial sm...	310c83d7b0b185c752f12117989e7f9c	gi_20375277___NCBI_0_0_0_14_520|sense|_264_298	CHR5v01212004:20908389..20909437	AT5G51440		AT5G56670
49585	836.504	5.0985	0.0187	0.0001	CYP81D8 (cytochrome P450,...	4fa42377092d20c2563a0505e5f94710	Contig1_8149_final_0_0_0_3_686|sense|_509_543	CHR4v01212004:17569822..17571698	AT4G37370		AT5G52040
27099	836.811	4.6739	0.0187	0.0001	phosphate-responsive prot...	6e51518605fec2e5c4239dd88fa48fcb	Contig3_2679_final_0_0_0_82_600|sense|_532_567	CHR4v01212004:5740294..5741521	AT4G08950		AT3G03710
35698	840.572	4.2698	0.0187	0.0001	MYB2 (myb domain protein ...	0c5318758221553e9f40395f5945d5e4	Contig1_4016_remaining_0_0_0_51_590|sense|_105_140	CHR2v01212004:19383272..19384601	AT2G47190		AT1G07890
9733	841.491	4.7993	0.0187	0.0001	unknown protein	f5e43979991f4f56483a3d32c22c27dc	Contig4_8316_final_0_0_0_90_563|sense|_380_418	CHR2v01212004:7700678..7701828	AT2G17710		AT4G26030
3397	842.978	4.574	0.0188	0.0001	CBS domain-containing pro...	651f7122426408f61093d4ad7cef8816	Contig608_4314_final_0_0_0_98_715|sense|_717_751	CHR5v01212004:3428892..3430471	AT5G10860		AT4G24310
69253	845.383	5.2616	0.0189	0.0001	GLP5 (GERMIN-LIKE PROTEIN...	f50970b227cdfd498f636b5bc88a0a14	Contig4_10012_final_0_0_0_87_746|sense|_726_760	CHR1v01212004:3093841..3094864	AT1G09560		AT3G03270
66567	845.707	4.5677	0.0188	0.0001	XTR6 (XYLOGLUCAN ENDOTRAN...	803dc3c3648be61b07658965c80286b5	Contig1_13325_final_0_0_0_37_483|sense|_26_61	CHR4v01212004:13128654..13129893	AT4G25810		AT1G72290
43111	849.313	5.095	0.0191	0.0001	unknown protein	19031c372ffdbb60552ab8a3fdad0845	VA365R___AAFC|senAnsen|_117_151	CHR3v01212004:6284362..6287150	AT3G18310		AT5G46295
73909	856.587	4.776	0.0194	0.0001	APK (APS KINASE); ATP bin...	214adfc7772fddbaceaf90030d5394d9	CL120F___AAFC_0_0_0_168_464|sense|_180_214	CHR2v01212004:6321114..6322848	AT2G14750		AT3G45640
4697	857.135	4.4946	0.0194	0.0001	SGT1A (Suppressor of G2 (...	ef87bcc2cede240b391499946c10ffa3	Contig2_9097_final_0_0_0_61_1089|sense|_769_803	CHR4v01212004:12299833..12302729	AT4G23570		AT4G23880
74895	857.14	5.5195	0.0194	0.0001	ATGSTU12 (Arabidopsis tha...	68e9ae1d513b53c649d0a1aaa7f390b4	gi_54421354___NCBI_0_0_0_12_299|sense|_96_131	CHR1v01212004:26337913..26339221	AT1G69920		AT5G57350
56	862.728	4.8511	0.0197	0.0001	HSP91 (Heat shock protein...	02619d10eb2c2f53be21e403efeb53ae	Contig4_4442_final_0_0_0_188_2638|sense|_2062_2100	CHR1v01212004:30068369..30072440	AT1G79930		AT4G14365
16946	869.473	4.4076	0.0201	0.0001	protein transport protein...	392efba8bd584c3c093dd492af74de68	Contig3_944_final_0_0_0_23_229|sense|_431_467	CHR5v01212004:20568663..20569792	AT5G50460		AT4G27280
72762	869.479	5.0853	0.02	0.0001	peroxisomal membrane prot...	05e59deaa56f7a9fc9451bcc24b8f828	Contig2_9635_final_0_0_0_28_744|sense|_390_424	CHR1v01212004:19689415..19691575	AT1G52870		AT5G47220
66259	874.886	4.4575	0.0204	0.0001	ATL5 (A. THALIANA RIBOSOM...	d695f729d006290fee971788859b9786	Contig10_886_final_0_0_0_51_956|sense|_959_993	CHR3v01212004:9270524..9272627	AT3G25520		AT5G08180
1239	879.082	5.3787	0.0207	0.0001	AOX1D (ALTERNATIVE OXIDAS...	74315f82ba75ffc6b6d5420246f768ca	11FGYSDB_UP_003_A11_16OCT2003_095.ab1___PBI_0_0_0_126_575|sense|_411_445	CHR1v01212004:11666957..11668670	AT1G32350		AT1G12520
9611	881.575	4.1422	0.0207	0.0001	DC1 domain-containing pro...	f5cad5cc54be30d90b5b7ba0fd1d3830	Contig1_885_final|senAnsen|_261_296	CHR3v01212004:16712118..16714351	AT3G45530		AT1G52200
5356	883.314	4.2358	0.0208	0.0001	AGP1 (ARABINOGALACTAN-PRO...	a2ac87286c72c87e43f71ce34ad2529d	Contig7_5494_final_0_0_0_51_422|sense|_196_230	CHR5v01212004:25739159..25739872	AT5G64310		AT4G24190
50930	884.678	4.6578	0.0208	0.0001	ATJ3 (Arabidopsis thalian...	5f6648bf5a08c9ca247458fca2e0cd73	Contig3_2202_final_0_0_0_158_1420|sense|_1097_1131	CHR3v01212004:15879781..15882243	AT3G44110		AT1G58060
17837	884.955	4.4415	0.0207	0.0001	unknown protein	392928a2a30485cd4996c73f4a07958e	LB2358F___AAFC_0_0_0_1_480|sense|_401_435	CHR1v01212004:23731554..23732996	AT1G63930		AT5G57990
2596	885.409	4.8133	0.0207	0.0001	AZF1 (ARABIDOPSIS ZINC-FI...	f498d544f6233c254083452b71ad9685	Contig1_6314_final_0_0_0_119_832|sense|_896_930	CHR5v01212004:26936019..26937175	AT5G67450		AT5G62460
43601	888.12	4.6828	0.0208	0.0001	protein transport protein...	024fcb0bf58197a3d6f517f61a4d8b74	Contig2_4277_final_0_0_0_202_519|sense|_480_514	CHR1v01212004:10252280..10254676	AT1G29310		AT3G23810
23868	891.885	4.9654	0.0214	0.0001	NIA1 (NITRATE REDUCTASE 1...	b7054cf466ea81ae8b47581265c3bbe5	Contig2_6259_final_0_0_0_2_1249|sense|_662_696	CHR1v01212004:29240697..29244339	AT1G77760		AT4G23100
7460	893.237	4.3117	0.0214	0.0001	unknown protein	ac2edb43ccc6692130e1917b7bbd9c94	Contig2_4025_final_0_0_0_85_660|sense|_757_791	CHR3v01212004:19894857..19896861	AT3G53630		AT2G19310
16902	896.348	4.5292	0.0216	0.0001	disease resistance family...	42bc603592914e6fa9153e4769394c5e	LD333F___AAFC_0_0_0_2_418|sense|_146_180	CHR3v01212004:3470446..3473318	AT3G11080		AT1G19050
23521	898.246	4.3724	0.0216	0.0001	4-methyl-5(b-hydroxyethyl...	33e273299bf4519c4e06e84bd09b3652	54ACDHPE_UP_017_A06_08NOV2004_048.ab1___PBI_0_0_0_1_369|sense|_531_565	CHR3v01212004:5047407..5049884	AT3G14990		AT4G22690
32316	903.289	4.52	0.022	0.0001	luminal binding protein 1...	c716ee47023f17131f62406abff86e50	Contig6_1883_final_0_0_0_127_1506|sense|_1394_1428	CHR5v01212004:10540464..10543379	AT5G28540		AT5G23570
14159	903.925	4.694	0.0219	0.0001	integral membrane family ...	dfd04e138166747a50133a26c4fe265b	Contig2_4932_final_0_0_0_82_552|sense|_656_691	CHR2v01212004:15039002..15040386	AT2G35760		AT3G08610
39914	905.701	4.3482	0.022	0.0001	kelch repeat-containing p...	7184e489e13e204ecc85b392c0ae8996	Contig765_4314_final_0_0_0_50_1015|sense|_1093_1127	CHR5v01212004:19558163..19559652	AT5G48180		AT1G24140
26428	907.155	4.4502	0.0221	0.0001	ATNUDT21 (Arabidopsis tha...	4675fb8f3961bb7dab33bd1005366b3b	Contig2_18285_final_0_0_0_73_627|sense|_508_543	CHR1v01212004:27649322..27650359	AT1G73540		AT5G10380
2258	907.803	4.5594	0.0221	0.0001	UBC30; ubiquitin-protein ...	55a523220ca6c7379bd076531757b4c0	Contig1_2408_final_0_0_0_51_494|sense|_27_61	CHR5v01212004:22746402..22748413	AT5G56150		AT2G29150
3629	918.756	4.5359	0.0226	0.0001	WRKY70 (WRKY DNA-binding ...	6559726e7ac016cd98138a05e9995f2f	Contig1_9594_final_0_0_0_54_860|sense|_152_186	CHR3v01212004:20919907..20921460	AT3G56400		AT3G02780
76606	919.529	4.4409	0.0227	0.0001	KAB1 (POTASSIUM CHANNEL B...	9cd05c6b7ef76ecd865bd78cd535ccf9	Contig1_10601_final_0_0_0_62_1045|sense|_1308_1342	CHR1v01212004:1313563..1315749	AT1G04690		AT2G41380
31623	920.237	4.735	0.0227	0.0001	RGP1 (REVERSIBLY GLYCOSYL...	18457ce2fbf1afe4fc53a82abe0e6766	Contig13_7829_final_0_0_0_51_806|sense|_696_730	CHR3v01212004:415400..417554	AT3G02230		AT3G10470
52612	920.32	4.5635	0.0226	0.0001	EDA27/NOP10 (embryo sac d...	bce949a09ab00748c3a92089cb24af47	Contig2_814_final_0_0_0_66_257|sense|_108_145	CHR2v01212004:8838797..8839997	AT2G20490		AT1G78850
58911	922.181	4.7682	0.0227	0.0001	CPN10 (CHAPERONIN 10)	f6800d0540d47d21777ab8f2c40f1035	Contig10_5494_final_0_0_0_47_340|sense|_340_375	CHR1v01212004:5165623..5166740	AT1G14980		AT5G19820
64080	922.849	4.4683	0.0227	0.0001	unknown protein	5d19f9ce4a51326b3621d01fe07e11dc	Contig1_8499_final_0_0_0_75_287|sense|_126_160	CHR5v01212004:441705..442144	AT5G02220		AT1G63880
31110	923.569	4.2387	0.0226	0.0001	F-box family protein	13548f01ab9b949c2302b19953832128	Contig1_11105_final_0_0_0_83_274|sense|_274_308	CHR4v01212004:13575806..13578057	AT4G27050		AT5G58510
56522	926.936	4.7552	0.0226	0.0001	ATERF11/ERF11 (ERF domain...	e82aee05ed5a0958e88c4898df4128fe	Contig1_31972_remaining_0_0_0_62_544|sense|_437_471	CHR1v01212004:9955955..9956926	AT1G28370		AT1G77510
60929	933.732	4.6476	0.0229	0.0001	CYTC-2 (CYTOCHROME C-2); ...	492ca572ca49ba38cb9c99787a58d74b	Contig3_10672_final_0_0_0_66_401|sense|_393_428	CHR4v01212004:6276995..6278506	AT4G10040		AT5G61600
612	934.377	4.3947	0.0228	0.0001	DNAJ heat shock family pr...	9443bb9926094e3973bbea63794ea795	Contig2_14384_final_0_0_0_54_1094|sense|_239_273	CHR3v01212004:23161766..23164486	AT3G62600		AT4G08878
61938	936.677	4.2769	0.0231	0.0001	unknown protein	adf9a9e6b4c40d2ef27a8f947f4866b2	Contig8_4100_final_0_0_0_79_270|sense|_24_60	CHR1v01212004:9492953..9494056	AT1G27330		AT1G01640
28827	937.606	4.0233	0.0231	0.0001	transferase family protei...	a7e3db6f6573851a725630f6dbbd10a4	LD6470F___AAFC_0_0_0_6_326|sense|_257_291	CHR5v01212004:26812997..26814538	AT5G67150		AT2G17040
12004	938.301	4.3187	0.023	0.0001	AGP16 (ARABINOGALACTAN PR...	6d88161645e2ed8392828c46d5d9eb09	BNARO5GH_T3_010_H03_30NOV2006_017.ab1___PBI_0_0_0_83_430|sense|_64_98	CHR2v01212004:19025581..19026328	AT2G46330		AT5G37770
64555	944.957	4.3095	0.0234	0.0001	binding	a0b296967c54687eef591f492bfd6c5a	Contig1_6277_final|senAnsen|_989_1023	CHR1v01212004:8076562..8079105	AT1G22830		AT4G37990
5071	945.197	4.2758	0.0233	0.0001	60S ribosomal protein L29...	63408e30db4a3fd784263febd3842976	BNYS2DCT_UP_002_B09_27FEB2005_077.ab1___PBI_0_0_0_28_117|sense|_2_40	CHR3v01212004:2114260..2114885	AT3G06680		AT2G18660
40122	945.927	4.6197	0.0232	0.0001	BIP (LUMINAL BINDING PROT...	0b9fa7a8670fe592e821a8907df60482	Contig22_1883_final_0_0_0_426_986|sense|_672_706	CHR5v01212004:16824711..16827874	AT5G42020		AT5G04860
23013	955.106	4.4289	0.024	0.0001	ASB1 (ANTHRANILATE SYNTHA...	d082a86b289653856be1497b5289463d	BNBS2DCT_UP_033_A10_15MAR2005_080.ab1___PBI_0_0_0_30_401|sense|_212_246	CHR1v01212004:8837057..8839488	AT1G25220		AT2G17220
11353	958.577	5.2484	0.0241	0.0001	short-chain dehydrogenase...	568c489eb3d2a3bebbe24f4ebaa5787b	Contig2_6130_final_0_0_0_164_550|sense|_475_509	CHR3v01212004:9846721..9848385	AT3G26770		AT3G27210
6228	959.101	4.3426	0.024	0.0001	glutaredoxin family prote...	46034b0ba0684087bdbea0b9c7afabd9	Contig1_13739_final|senAnsen|_32_71	CHR1v01212004:976096..977760	AT1G03850		AT5G40780
25222	961.764	4.4281	0.024	0.0001	AtMS2 (Arabidopsis thalia...	a60837c0980691371d8a6c2806e7c141	Contig2_14968_final_0_0_0_2_715|sense|_208_242	CHR3v01212004:957093..960987	AT3G03780		AT3G32914
9175	968.1	4.1624	0.0243	0.0001	GTP-binding protein-relat...	50dc779700e2496cf6b9d09d375b423a	Contig1_13923_final_0_0_0_597_962|sense|_1108_1142	CHR1v01212004:18873807..18876598	AT1G50920		AT4G20470
21229	976.045	4.4383	0.025	0.0001	serine/threonine protein ...	6f0b802dfc06d2f9598d2d02e5fab80c	OL105_108F_H08_OL10108F_028.ab1___AAFC_0_0_0_3_335|sense|_63_97	CHR3v01212004:5955915..5959112	AT3G17410		AT2G23810
62941	980.645	4.5143	0.0253	0.0001	ATHSP22.0 (Arabidopsis th...	6e99cbfb951a0ea774881512e552bf23	Contig1_8206_final_0_0_0_84_557|sense|_175_209	CHR4v01212004:6370339..6371287	AT4G10250		AT5G03480
24126	997.29	4.3737	0.0262	0.0001	MIR domain-containing pro...	efebe069b3a587edd88459afb3c7707f	Contig6_11401_final_0_0_0_269_922|sense|_435_469	CHR2v01212004:10691214..10693164	AT2G25110		AT3G61720
5598	999.332	4.7396	0.0263	0.0001	chitinase, putative	685405a3ca24645cfa381f1a0253982a	Contig1_8829_final_0_0_0_35_820|sense|_595_629	CHR2v01212004:18088408..18089841	AT2G43590		AT3G52800
12428	999.487	4.0602	0.0263	0.0001	40S ribosomal protein S30...	cee09dbac949dcc78d16b61d8aacc564	Contig154_601_final_0_0_0_85_270|sense|_18_53	CHR5v01212004:22952639..22953207	AT5G56670		AT2G45980
36041	1011.94	4.0655	0.0272	0.0001	ATRSP41 (Arabidopsis thal...	c16f0656fd59b009ebdd4ed06f9afb1c	46RDOAG_UP_063_A06_01FEB2006_048.ab1___PBI_0_0_0_9_350|sense|_492_529	CHR5v01212004:21147546..21150847	AT5G52040		AT4G31310
4653	1029.19	4.0457	0.0286	0.0001	calcium-binding EF hand f...	0cf25e08ba57ba81b208440dcacf06a5	gi_88900871___NCBI_0_0_0_2_229|sense|_137_171	CHR3v01212004:11007016..11007651	AT3G29000		AT5G54970
46211	1029.45	4.4928	0.0286	0.0001	APK (APS KINASE); ATP bin...	768937246418362c714917e07bc056c3	Contig1_6516_final_0_0_0_163_981|sense|_627_661	CHR2v01212004:6321114..6322848	AT2G14750		AT1G18980
28342	1032.78	4.2103	0.0288	0.0001	RIF10 (RESISTANT TO INHIB...	a25e0b52a3ce05dfcb0cd1672aa39adc	24RDBNH_T3_112_A12_22SEP2006_096.ab1___PBI_0_0_0_2_238|sense|_227_263	CHR3v01212004:919549..925345	AT3G03710		AT4G01290
11739	1039.73	3.9418	0.0292	0.0001	APX1 (ASCORBATE PEROXIDAS...	7297a580f067b5bc440ec21045f43e9e	Contig7_387_final_0_0_0_180_515|sense|_111_145	CHR1v01212004:2437327..2439662	AT1G07890		AT2G30750
1552	1050.27	4.1074	0.0298	0.0001	transcription factor	ba16f1497c07372e9ace02763018226e	Contig1_69003_remaining|senAnsen|_1027_1061	CHR4v01212004:13205546..13206208	AT4G26030		AT5G47700
60555	1054.65	4.4086	0.0302	0.0001	unknown protein	2496efe274c3df22455ce84422e17054	gi_88900835___NCBI_0_0_0_2_649|sense|_385_419	CHR4v01212004:12600903..12601685	AT4G24310		AT3G30775
57095	1055.13	4.2859	0.0302	0.0001	HSF4 (HEAT SHOCK FACTOR 4...	8cc909a0a3e3658e0605525a6a55bdc6	Contig1_17156_final_0_0_0_293_619|sense|_352_386	CHR4v01212004:17440287..17442145	AT4G36990		AT3G46620
48215	1056.14	4.2954	0.0302	0.0001	universal stress protein ...	5dde945cdc5b858b91a2571411771d92	Contig1_3243_final_0_0_0_44_520|sense|_440_479	CHR3v01212004:761317..763122	AT3G03270		AT5G20290
17275	1060.85	3.3675	0.0306	0.0001	trypsin and protease inhi...	5401ec6687d534b2c089dd01c742f55b	Contig7_1169_final_0_0_0_44_655|sense|_288_327	CHR1v01212004:27219451..27220453	AT1G72290		AT5G03850
11712	1061.07	4.0619	0.0305	0.0001	unknown protein	a5317eb4d96d69de41eb020520ee5397	gi_52829132___NCBI_0_0_0_123_293|sense|_141_176	CHR5v01212004:18797023..18797432	AT5G46295		AT5G09880
15528	1067.27	4.2075	0.0309	0.0001	ATMPK3 (MITOGEN-ACTIVATED...	e1698e604f890dfc67d4bc8ea4d39b01	DHBN8DCT_UP_003_G05_19FEB2005_035.ab1___PBI|senAnsen|_32_66	CHR3v01212004:16767755..16769683	AT3G45640		AT4G35170
4427	1072.48	4.223	0.0311	0.0001	unknown protein	4a6fbe45e8c59c2993a94106868d0ba6	FL880R___AAFC_0_0_0_54_563|sense|_497_531	CHR4v01212004:12415687..12416460	AT4G23880		AT4G21800
44364	1075.86	3.9808	0.0313	0.0001	AHA3 (Arabidopsis H(+)-AT...	50d998e5c54113869545f2291dd62866	CD1180R___AAFC_0_0_0_1_681|sense|_201_235	CHR5v01212004:23248105..23253798	AT5G57350		AT1G58561
45450	1076.24	4.1495	0.0312	0.0001	zinc finger (C3HC4-type R...	eaeb3f222ae58b9250c4367d2732955f	gi_113706707___NCBI_0_0_0_6_374|sense|_9_46	CHR4v01212004:8271460..8273733	AT4G14365		AT2G37970
48913	1081.83	4.124	0.0314	0.0001	calcium-binding EF hand f...	c7f4d6d8d09f5b752ae14b1127b97a23	Contig2_8880_final_0_0_0_117_491|sense|_407_441	CHR4v01212004:13663582..13664246	AT4G27280		AT5G54930
59875	1084.58	4.4089	0.0316	0.0001	ATERF-2/ATERF2/ERF2 (ETHY...	a42b7cf22b236339d7e425f195461e5a	Contig1_72164_remaining_0_0_0_2_256|sense|_207_242	CHR5v01212004:19189089..19190050	AT5G47220		AT1G48440
34487	1088.49	4.0539	0.0318	0.0001	ribosomal protein L7Ae/L3...	c3decbacd3015802762d7b25ab86366a	Contig2_1506_final_0_0_0_54_518|sense|_376_411	CHR5v01212004:2631655..2633456	AT5G08180		AT1G14160
5591	1099.82	4.2448	0.0328	0.0002	CCS1 (copper chaperone fo...	8114af7aedaad17bf48d1f1c106d12b8	Contig2_3892_final_0_0_0_183_647|sense|_624_658	CHR1v01212004:4267104..4268924	AT1G12520		AT2G38470
52162	1101.38	4.042	0.0328	0.0002	AGP15 (ARABINOGALACTAN PR...	9724b0beea8a01db5c20929db7b16d3b	Contig1_1627_final_0_0_0_3_197|sense|_4_39	CHR5v01212004:3784252..3784793	AT5G11740		AT1G76140
65802	1108.24	4.4107	0.0334	0.0002	unknown protein	83e15dce8fc2506aeedc54efd7c4b53d	RL228F___AAFC_0_0_0_21_536|sense|_47_81	CHR1v01212004:19445737..19447128	AT1G52200		AT4G02610
41241	1109.73	4.2754	0.0334	0.0002	luminal binding protein 1...	a14fe4e47cc2bf530015c81bf25a7c05	9RDBNGA_UP_025_D08_30SEP2003_058.ab1___PBI_0_0_0_1_141|sense|_16_52	CHR5v01212004:10540464..10543379	AT5G28540		AT2G46600
3144	1112.51	4.1162	0.0336	0.0002	SHD (SHEPHERD); ATP bindi...	62742235c61ee4bf4ea0ecd38e5f11d4	BNZB_UP_193_A06_13MAR2006_048.ab1___PBI_0_0_0_2_622|sense|_380_416	CHR4v01212004:12551727..12555919	AT4G24190		AT5G19210
72486	1112.62	4.0315	0.0335	0.0002	AGP16 (ARABINOGALACTAN PR...	18bbeae4a5b73e37de46cb785333e279	Contig2_7955_final_0_0_0_119_337|sense|_104_138	CHR2v01212004:19025581..19026328	AT2G46330		AT4G35630
60620	1112.75	3.856	0.0335	0.0002	helicase domain-containin...	37822a84adcc175b01df6d561e9d7079	39RDBRT_UP_036_A08_20JUL2004_064.ab1___PBI|senAnsen|_406_441	CHR1v01212004:21492950..21505440	AT1G58060		AT5G67300
12845	1113.93	4.4888	0.0335	0.0002	CYP83B1 (CYTOCHROME P450 ...	06e8185ac7f62924ef58caf44bda75be	Contig2_7422_final_0_0_0_29_871|sense|_781_815	CHR4v01212004:15273477..15275316	AT4G31500		AT5G15800
78009	1115.07	4.0084	0.0335	0.0002	UBP23 (UBIQUITIN-SPECIFIC...	0898ba31d041ada94783008b525add92	RL7293R___AAFC_0_0_0_183_605|sense|_588_622	CHR5v01212004:23487240..23491330	AT5G57990		AT5G39670
28067	1117.86	4.352	0.0337	0.0002	HSP70 (heat shock protein...	29ca2c835991acf1cc352bb1beed005c	58ACPE48_UP_006_A10_20SEP2004_080.ab1___PBI_0_0_0_1_291|sense|_148_182	CHR3v01212004:3991268..3993798	AT3G12580		AT4G15545
58140	1120.48	3.7733	0.0338	0.0002	trypsin and protease inhi...	8744e5d00604a05abd83bf3876064f03	Contig5_1169_final_0_0_0_24_617|sense|_256_290	CHR1v01212004:27219451..27220453	AT1G72290		AT5G59830
12409	1123.19	4.1113	0.0339	0.0002	zinc finger (C3HC4-type R...	53478fe85d44126ed3b5b5f4007db997	Contig3_12969_final_0_0_0_416_619|sense|_899_936	CHR5v01212004:25092109..25094520	AT5G62460		AT5G20900
20319	1127.45	3.8384	0.0342	0.0002	SAHH2 (S-ADENOSYL-L-HOMOC...	d90e07e6b30d6a5303d8cf8d125e6c85	Contig1_3799_final_0_0_0_49_1254|sense|_759_793	CHR3v01212004:8587671..8589720	AT3G23810		AT5G54270
74925	1133.52	4.0696	0.0347	0.0002	SAR1 (SECRETION-ASSOCIATE...	12e08a62589468de5532e3a890dbf0ba	63JKCOT5_T3_021_H09_22JAN2005_065.ab1___PBI_0_0_0_76_339|sense|_608_645	CHR1v01212004:21090220..21092214	AT1G56330		AT4G11590
81222	1135.22	4.1896	0.0347	0.0002	unknown protein	1ef22a31644217485d90f671a8f4fe4d	gi_37620937___NCBI_0_0_0_75_278|sense|_32_70	CHR1v01212004:9492953..9494056	AT1G27330		AT5G03160
66778	1138.45	3.9968	0.0347	0.0002	RML1 (PHYTOALEXIN DEFICIE...	8abcf5cb96d7b50a1e810ae4ccfba3ba	Contig5_1705_final_0_0_0_117_1325|sense|_787_821	CHR4v01212004:12103172..12107310	AT4G23100		AT1G69070
1991	1142.36	3.9761	0.0349	0.0002	unknown protein	205ba6da25ddbb6dfe0de9d8ebff24c8	Contig2_6390_final_0_0_0_39_503|sense|_458_492	CHR2v01212004:8376876..8377488	AT2G19310		AT2G04400
12509	1147.69	3.8734	0.0354	0.0002	60S ribosomal protein L31...	76f159b8e7d5c3d70362001607e76efa	EX20LIB6_UP_093_F12_14JUL2004_086.ab1___PBI_0_0_0_1_309|sense|_96_131	CHR2v01212004:8520595..8521601	AT2G19740		AT4G01700
78705	1160.59	4.0233	0.0362	0.0002	HSF4 (HEAT SHOCK FACTOR 4...	36bb8e032d6936bfd441bba7b95b6059	54ACDHPE_UP_028_A06_09NOV2004_048.ab1___PBI_0_0_0_3_326|sense|_340_378	CHR4v01212004:17440287..17442145	AT4G36990		AT1G14360
25110	1161.69	3.7854	0.0363	0.0002	ARR7 (RESPONSE REGULATOR ...	d3787c48431585cea10b4241249b1fd4	BNZB_RP_008_F01_22APR2004_005.ab1___PBI_0_0_0_93_539|sense|_117_151	CHR1v01212004:6577824..6579169	AT1G19050		AT5G55200
5733	1162.95	4.1898	0.0363	0.0002	DNAJ heat shock family pr...	62cff845274afb2f9a71d4190f9ce592	Contig1_14384_final_0_0_0_123_452|sense|_400_434	CHR3v01212004:23161766..23164486	AT3G62600		AT1G54680
16430	1163.01	4.0743	0.0362	0.0002	APK (APS KINASE); ATP bin...	25df4a01814bd8a053518be5fe6c78bc	DL508R___AAFC|senAnsen|_144_178	CHR2v01212004:6321114..6322848	AT2G14750		AT3G44870
20773	1165.15	4.8227	0.0362	0.0002	CYP706A1 (cytochrome P450...	926947e7183e127e1d32028a0b3509b9	Contig5_4806_final_0_0_0_75_1661|sense|_1142_1176	CHR4v01212004:11929370..11931704	AT4G22690		AT5G58710
8941	1165.53	3.8699	0.0362	0.0002	SGS3 (SUPPRESSOR OF GENE ...	fa4b93ce502ecbaced53055e5bc56c61	Contig1_17065_final_0_0_0_135_551|sense|_1137_1171	CHR5v01212004:7943127..7946053	AT5G23570		AT5G06320
75428	1166.95	4.4927	0.0362	0.0002	monooxygenase, putative (...	ed76f100634059324ba454cc25322d21	Contig1_3881_final_0_0_0_227_706|sense|_531_565	CHR4v01212004:8972647..8974621	AT4G15760		AT2G34560
61862	1167.48	3.7893	0.0361	0.0002	unknown protein	255f23c34329fe96fa8b205decce91fe	Contig6_2550_final_0_0_0_39_233|sense|_445_483	CHR3v01212004:2615432..2616809	AT3G08610		AT3G05170
4659	1168.2	4.535	0.0361	0.0002	matrixin family protein	801f536d84ec0758e2901e03a431d7a7	BNYS4DCT_UP_030_E03_22MAR2005_023.ab1___PBI_0_0_0_2_475|sense|_373_407	CHR1v01212004:8536034..8537376	AT1G24140		AT1G02860
63777	1177.62	4.248	0.0367	0.0002	ATTRX5 (thioredoxin H-typ...	dc5360aa573e73719263c344ef9ce8e6	72ETGS24_UP_017_F12_20MAY2005_086.ab1___PBI_0_0_0_70_336|sense|_109_143	CHR1v01212004:17077382..17078761	AT1G45145		AT5G20720
22014	1182.61	4.3417	0.0371	0.0002	zinc finger (C3HC4-type R...	cab723a297d5c83bb17aa16afbcd3f6a	Contig1_9968_final_0_0_0_27_896|sense|_686_720	CHR5v01212004:3267636..3268814	AT5G10380		AT3G02560
31567	1183.72	4.1648	0.0371	0.0002	4-methyl-5(b-hydroxyethyl...	1f7f6cb777e11f54865429358461cf8d	Contig2_10125_final_0_0_0_28_1200|sense|_700_736	CHR3v01212004:5047407..5049884	AT3G14990		AT4G35180
54975	1188.47	4.2192	0.0375	0.0002	tropinone reductase, puta...	77fc957a6cc5cfd6717b544be2151b81	Contig2_12265_final_0_0_0_93_779|sense|_535_569	CHR2v01212004:12542792..12544041	AT2G29150		AT4G21810
3635	1190.97	4.0756	0.0376	0.0002	IPP2 (ISOPENTENYL PYROPHO...	5c14280965a1e94c34276cb844652aa3	65JKBNMO_UP_071_G01_17JUL2006_003.ab1___PBI_0_0_0_3_227|sense|_166_205	CHR3v01212004:602440..604691	AT3G02780		AT1G58602
16456	1191.63	4.5838	0.0375	0.0002	embryo-abundant protein-r...	e96748f0b4ebad7fdf474cb2aa495359	Contig1_17405_final_0_0_0_61_864|sense|_333_367	CHR2v01212004:17259019..17260135	AT2G41380		AT2G37975
46001	1192.91	4.432	0.0376	0.0002	zinc finger (C2H2 type) f...	299afbd1b6c11d6a298fb70b2abd7bea	Contig5_4555_final_0_0_0_76_210|sense|_234_273	CHR3v01212004:3260356..3261849	AT3G10470		AT5G54920
989	1194.19	3.8366	0.0377	0.0002	curculin-like (mannose-bi...	f57def20be6d0a767a3b3257ce5739c9	5ETGS9H_UP_012_A10_04FEB2005_080.ab1___PBI|senAnsen|_124_158	CHR1v01212004:29646819..29648324	AT1G78850		AT1G48450
60315	1195.87	4.1312	0.0377	0.0002	unknown protein	5b918b343ace29703a47fd2ae697b638	Contig5_2945_final_0_0_0_93_428|sense|_470_504	CHR4v01212004:15487950..15489456	AT4G32020		AT1G14150
7606	1197.52	3.844	0.0378	0.0002	EMB2734 (EMBRYO DEFECTIVE...	e9d4886077d3ede814d37166372b27f9	Contig1_59085_remaining|senAnsen|_211_248	CHR5v01212004:6695226..6701313	AT5G19820		AT2G38480
30430	1197.93	4.1937	0.0377	0.0002	disease resistance protei...	5017301e658d7c884a5408a656973211	BNARO1GH_T3_026_H01_23NOV2006_001.ab1___PBI_0_0_0_34_510|sense|_601_635	CHR1v01212004:23715939..23719787	AT1G63880		AT1G76150
20802	1199.04	4.0995	0.0377	0.0002	calnexin 1 (CNX1)	2caf9d8a93249720f380e4daca87c43a	Contig34_165_final_0_0_0_83_1672|sense|_1824_1858	CHR5v01212004:24844328..24847017	AT5G61790		AT4G02620
38407	1203.64	3.8432	0.0377	0.0002	unknown protein	c0bb2a6901d6f8cbaa896b12753f6323	Contig1_13589_final|senAnsen|_177_211	CHR5v01212004:23665379..23671778	AT5G58510		AT2G46610
13342	1203.65	4.2268	0.0376	0.0002	ATPDIL1-2 (PDI-LIKE 1-2);...	71aabf8aa9c17e52872cdb62ab51d395	63JKCOT5_T3_018_G11_22JAN2005_083.ab1___PBI_0_0_0_318_758|sense|_26_60	CHR1v01212004:29131544..29134506	AT1G77510		AT5G19220
43222	1213.14	4.0363	0.0385	0.0002	ethylene-responsive eleme...	ee02c576ba371dd655e7ed4d7fc51b70	Contig1_71107_remaining_0_0_0_3_743|sense|_737_771	CHR5v01212004:24783612..24784656	AT5G61600		AT4G35640
6522	1222.97	3.687	0.0393	0.0002	inorganic phosphate trans...	8aa25c7a1d7e4db8aad99459e9549ab4	Contig1_27_final|senAnsen|_44_81	CHR4v01212004:5683177..5684019	AT4G08878		AT5G67310
41658	1230.07	3.7669	0.0397	0.0002	speckle-type POZ protein-...	7e3c97633d27d9c065cc5a4e0688f926	Contig3_15578_final_0_0_0_127_696|sense|_757_791	CHR1v01212004:230994..232506	AT1G01640		AT5G15790
58965	1232.24	4.4579	0.0398	0.0002	ANAC036 (Arabidopsis NAC ...	f55b3657fa4b5747b0058b98a6cdd339	Contig1_84733_remaining_0_0_0_189_599|sense|_65_99	CHR2v01212004:7414205..7415352	AT2G17040		AT5G39680
26662	1235.32	3.8873	0.04	0.0002	TCH2 (TOUCH 2); calcium i...	ae008fb1e1b0fdbd7f78e860571b8583	Contig1_6575_final_0_0_0_64_534|sense|_90_124	CHR5v01212004:15016084..15016849	AT5G37770		AT4G15550
6270	1242.45	3.7892	0.0403	0.0002	ELI3-2 (ELICITOR-ACTIVATE...	9ed8f4ae9d8f7d67d09f859e99eec9dd	Contig1_85735_remaining_0_0_0_108_695|sense|_401_435	CHR4v01212004:17855886..17857633	AT4G37990		AT5G59840
74146	1244.21	4.6625	0.0404	0.0002	expansin family protein (...	eac0f53c9d3e436532f895fc4a81631d	ESS2006R___AAFC_0_0_0_159_323|sense|_225_259	CHR2v01212004:8097740..8098738	AT2G18660		AT5G20910
30325	1244.6	4.3283	0.0404	0.0002	unknown protein	9697ab0e3d311c20445cb1358307d269	Contig3_1462_final|senAnsen|_476_511	CHR5v01212004:1411566..1414678	AT5G04860		AT5G54280
16732	1261.64	4.0293	0.0418	0.0002	protein kinase, putative	93faa5ff009bfe72a637b4feb2cf6b70	Contig1_17891_final_0_0_0_2_574|sense|_680_714	CHR2v01212004:7494736..7497258	AT2G17220		AT4G11600
53649	1266.95	3.7665	0.0424	0.0002	unknown protein	537fec0dbd09235193cba072a656ba19	Contig1_13301_final_0_0_0_104_823|sense|_261_295	CHR3v01212004:10046423..10048580	AT3G27210		AT5G03170
49505	1267.67	4.5716	0.0424	0.0002	LHT1 (LYSINE HISTIDINE TR...	f7f99d0fcf8a101e6d3ce4f61dc51ac6	Contig1_8474_final_0_0_0_224_1549|sense|_1109_1143	CHR5v01212004:16340879..16344509	AT5G40780		AT1G69060
47425	1272.56	3.8619	0.0427	0.0002	unknown protein	b8b7cec44c2ad34081ca13e709ad346d	BNBS6DCT_UP_008_H02_12APR2005_002.ab1___PBI|senAnsen|_52_90	CHR3v01212004:13471365..13477243	AT3G32914		AT2G04410
38778	1276.71	3.7776	0.0429	0.0002	unknown protein	807187372eed84cb5ec3d10e9e9a6058	gi_88900908___NCBI|senAnsen|_45_79	CHR4v01212004:11032343..11032765	AT4G20470		AT4G01690
15070	1286.06	3.669	0.0436	0.0002	TCH4 (TOUCH 4); hydrolase...	b0634c4612c3b24baf6ac1f1e0818eb3	VA306R___AAFC_0_0_0_25_288|sense|_403_441	CHR5v01212004:23324356..23325508	AT5G57560		AT1G14350
3505	1287.96	4.4065	0.0438	0.0002	leucine-rich repeat prote...	218283cd0c27867a5c7940cec9085e0a	Contig4_9531_final_0_0_0_89_733|sense|_76_110	CHR5v01212004:7164614..7167257	AT5G21090		AT5G55210
54350	1288.2	4.2128	0.0437	0.0002	TET8 (TETRASPANIN8)	0d81a0bf0eed2f9736604ef11afeabc4	Contig7_6225_final_0_0_0_252_1067|sense|_1033_1067	CHR2v01212004:10142685..10144531	AT2G23810		AT1G54690
20022	1292.6	3.6679	0.0441	0.0002	nucleic acid binding / nu...	0cf21fae91894c0b1896c5d697ca42a1	Contig1_4486_final_0_0_0_67_759|sense|_662_696	CHR5v01212004:869207..870854	AT5G03480		AT3G44880
28224	1296	2.4693	0.0443	0.0002	C2 domain-containing prot...	c03ea735d077d0ef1a7a40c7c83fa3c8	Contig1_50415_remaining|senAnsen|_239_273	CHR3v01212004:22853986..22856373	AT3G61720		AT5G58720
41325	1297.07	3.995	0.0443	0.0002	CCS1 (copper chaperone fo...	92d39c86903ec7214a9bcb53acd2401b	Contig4_3892_final_0_0_0_189_527|sense|_508_543	CHR1v01212004:4267104..4268924	AT1G12520		AT5G06310
19425	1298.85	3.9727	0.0443	0.0002	zinc finger (AN1-like) fa...	41d14b8afb76d6f861afddc6e3187847	Contig6_2630_final_0_0_0_140_709|sense|_116_150	CHR3v01212004:19580289..19581660	AT3G52800		AT2G34570
10341	1301.91	3.6227	0.0443	0.0002	unknown protein	521985d7b7af7cf577bcbf47c4307e08	ES5554R___AAFC|senAnsen|_40_75	CHR2v01212004:18924425..18926182	AT2G45980		AT3G05180
79460	1303.65	3.8821	0.0444	0.0002	avirulence-responsive pro...	b5d1c1eb966f8a7c2fdf94d8d87b56e2	46RDOAG_UP_036_D09_27DEC2004_073.ab1___PBI_0_0_0_2_397|sense|_393_427	CHR4v01212004:15191331..15192602	AT4G31310		AT1G02870
44846	1304.95	3.5344	0.0444	0.0002	unknown protein	b78ca72b2646f41e5b6aa1d8702adb8c	Contig2_10621_final_0_0_0_65_412|sense|_272_306	CHR5v01212004:22330436..22330990	AT5G54970		AT5G20730
17388	1307.15	3.9385	0.0445	0.0002	HSP81-2 (EARLY-RESPONSIVE...	c4a381ef03b9cd0227fd4e4996a48bab	Contig1_3143_final_0_0_0_214_1926|sense|_1465_1500	CHR5v01212004:22704028..22706876	AT5G56030		AT3G02570
9603	1317.37	3.677	0.0455	0.0003	germin-like protein, puta...	530a9980dbd52c8cecc31df127e408a5	BNARO4GH_T3_026_E09_25NOV2006_071.ab1___PBI_0_0_0_12_635|sense|_566_600	CHR1v01212004:6557245..6558036	AT1G18980		AT5G24240
74341	1318.47	3.8226	0.0455	0.0003	CPN10 (CHAPERONIN 10)	a24587363ff4ae1fc1b3a8a5893c47e8	Contig16_5494_final_0_0_0_68_361|sense|_357_391	CHR1v01212004:5165623..5166740	AT1G14980		AT5G24250
72077	1320.17	3.8836	0.0456	0.0003	unknown protein	cf49e6fbce220f9e960037d6dc1cd1a5	Contig1_5766_final_0_0_0_2_733|sense|_925_959	CHR4v01212004:538090..543869	AT4G01290		AT5G24230
67581	1324.54	3.9992	0.0459	0.0003	CYP71A12 (cytochrome P450...	9486143eb4eea73e706b85383b0821e0	Contig1_3470_remaining_0_0_0_2_1009|sense|_703_737	CHR2v01212004:13106413..13108490	AT2G30750
58791	1330.9	4.3875	0.0464	0.0003	60S acidic ribosomal prot...	89ffb87210fb991f0f1c762d7974afb0	Contig637__largest_0_0_0_519_857|sense|_187_221	CHR5v01212004:19345029..19346209	AT5G47700
45498	1332.56	3.896	0.0465	0.0003	AtMS2 (Arabidopsis thalia...	3a1d9bb64058b59f90de0131f2711507	Contig1_791_final_0_0_0_82_720|sense|_574_608	CHR3v01212004:957093..960987	AT3G03780
23203	1339.11	3.9533	0.0471	0.0003	ERD5 (EARLY RESPONSIVE TO...	5212260e6d5070bea380438aa438fa67	gi_112352892___NCBI_0_0_0_1_312|sense|_302_337	CHR3v01212004:12451115..12453727	AT3G30775
62305	1350.87	3.9862	0.0484	0.0003	luminal binding protein 1...	65a094362c2d8429016853cb77537852	Contig20_1883_final_0_0_0_2_1396|sense|_1291_1325	CHR5v01212004:10540464..10543379	AT5G28540
76162	1356.31	3.9075	0.0488	0.0003	zinc finger (C3HC4-type R...	9d4027a77c2beba35765fc17b4590ada	Contig2_7655_final_0_0_0_10_813|sense|_164_198	CHR3v01212004:17189682..17191052	AT3G46620
13658	1367.18	3.7206	0.0498	0.0003	40S ribosomal protein S8 ...	63a485e2d844734202f849f3f0de5631	Contig20_1228_final_0_0_0_94_771|sense|_368_402	CHR5v01212004:6851454..6853066	AT5G20290
60516	1367.25	3.7048	0.0497	0.0003	40S ribosomal protein S28...	a747a69f86fc69b2ae77bcf66cc1b41b	Contig2_4237_final_0_0_0_81_272|sense|_208_242	CHR5v01212004:1028339..1029120	AT5G03850
9906	1367.37	3.5742	0.0496	0.0003	RNA recognition motif (RR...	fa18938bf959e29837867029e0ba0b1a	Contig1_29340_remaining|senAnsen|_153_187	CHR5v01212004:3081443..3085265	AT5G09880
32720	30.5132	21.8275	0	0	unknown protein;LHT7 (LYS/HIS TRANSPORTER...	c4289016788ed3ebec315c8179e89ea7	Contig22_3181_final_0_0_0_1_570|sense|_61_95	CHR4v01212004:16738344..16740470	AT4G35170
25723	74.9462	13.7735	0	0	Der1-like family protein ...;ATP-binding family protei...	d80a9db77c7e39b67a758cccf47cccbf	BNZB_UP_134_B07_27SEP2005_061.ab1___PBI_0_0_0_3_170|sense|_200_235	CHR4v01212004:11575108..11577207	AT4G21800
11505	111.877	11.0525	0.0003	0	unknown protein;ATP binding / protein bin...	036efcd826204c92f7bed912d6767af5	Contig1_3776_remaining_0_0_0_1_387|sense|_476_510	CHR1v01212004:21750019..21769348	AT1G58561
81180	115.783	11.6673	0.0003	0	unknown protein;SOUL heme-binding family ...	789a6185ad4ebe16a82978fcb60ea1b4	Contig2_1981_final_0_0_0_2_700|sense|_609_643	CHR2v01212004:15898050..15898921	AT2G37970
36171	156.991	9.7279	0.0006	0	unknown protein;AT hook motif-containing ...	db3cb533f091a4e7d4c249bb2792dc1f	BNSCS5CT_UP_007_D06_20JAN2005_042.ab1___PBI|senAnsen|_102_136	CHR5v01212004:22319227..22323021	AT5G54930
12725	172.498	9.1255	0.0006	0	unknown protein	582eac699de5a06b1c58812c919988b6	gi_32518049___NCBI|senAnsen|_234_268	CHR1v01212004:17912171..17914118	AT1G48440
15053	174.968	8.9749	0.0006	0	integral membrane family ...;oxygen evolving enhancer ...	1c9eae807611e05f25fe543cf14fcafe	6ETGS6H_UP_001_C06_15MAY2003_022.ab1___PBI|senAnsen|_3_37	CHR1v01212004:4839850..4840748	AT1G14160
8315	238.202	8.5951	0.0016	0	WRKY33 (WRKY DNA-binding ...;integral membrane protein...	1a0f310b4ad685af70334dc3cbfe6dcb	gi_73866393___NCBI_0_0_0_3_572|sense|_246_283	CHR2v01212004:16115537..16117844	AT2G38470
3862	280.105	7.3684	0.0028	0	maoC-like dehydratase dom...;prolyl oligopeptidase	3f1ca36f3118f963fb8cf99a3a6ee0ff	CD2049R___AAFC_0_0_0_2_619|sense|_145_179	CHR1v01212004:28576024..28579930	AT1G76140
20015	285.524	7.7925	0.0029	0	tryptophan synthase, alph...;(VACUOLAR ATPASE SUBUNIT ...	069a9906e2595b4e800ec06d14607d21	Contig6_285_final_0_0_0_78_461|sense|_457_491	CHR4v01212004:1149248..1151346	AT4G02610
44889	386.721	6.6039	0.0044	0	arginine/serine-rich spli...;calcium-binding protein, ...	7d902890dfcd7af8cf8e710166c5d928	Contig1_11897_final_0_0_0_67_468|sense|_425_459	CHR2v01212004:19143090..19143671	AT2G46600
5617	397.15	6.0228	0.0047	0	DEAD/DEAH box helicase, p...;ADG2 (ADPG PYROPHOSPHORYL...	835a3b45d8c69c473954b1072d17dea3	Contig11_6206_final_0_0_0_2_439|sense|_553_587	CHR5v01212004:6463826..6466833	AT5G19210
12755	409.875	6.1115	0.005	0	ATSERAT3;2 (SERINE ACETYL...;PSAT (phosphoserine amino...	014462659aff464eb6fc1f0f3f777509	Contig3_330_final_0_0_0_1_618|sense|_70_105	CHR4v01212004:16904064..16905727	AT4G35630
18773	422.212	5.799	0.0056	0	CYP81G1 (cytochrome P450,...;AtMYB44/AtMYBr1 (myb doma...	0dba1e7c1f8875ad7ded1e1e51de93ac	Contig1_27780_remaining_0_0_0_85_924|sense|_526_560	CHR5v01212004:26871248..26873232	AT5G67300
2120	436.198	6.1171	0.006	0	zinc finger (C3HC4-type R...;SEP1 (SEPALLATA1); DNA bi...	66c525142474a81cf2a716875dfef902	Contig3_297_final_0_0_0_199_948|sense|_772_809	CHR5v01212004:5151337..5154157	AT5G15800
42460	521.428	5.5962	0.0077	0	EMB2744 (EMBRYO DEFECTIVE...;calcium-binding EF hand f...	d391a94e520a4558c6c2ee608c4fcd93	Contig1_6136_final_0_0_0_46_639|sense|_359_393	CHR5v01212004:15900407..15901295	AT5G39670
68457	527.317	5.6553	0.0079	0	unknown protein;IAGLU (INDOLE-3-ACETATE B...	f483b63eebfb5c004a9778289059d22a	Contig1_2277_final_0_0_0_143_766|sense|_358_393	CHR4v01212004:8877588..8879325	AT4G15545
53821	534.634	5.3909	0.0081	0	unknown protein;Ras-related GTP-binding f...	39b2ddce6ef7f4c78cb7d9cb8e42de2d	38RDBRM_UP_015_A11_01APR2004_095.ab1___PBI_0_0_0_152_679|sense|_122_158	CHR5v01212004:24124441..24126477	AT5G59830
59767	558.97	5.4057	0.0088	0	zinc finger (C3HC4-type R...;unknown protein	360d0c648d5e05342fe8461c110256e0	Contig1_4726_final_0_0_0_162_764|sense|_292_326	CHR5v01212004:7090744..7092541	AT5G20900
54312	588.152	6.2183	0.0096	0	unknown protein;SOUL heme-binding family ...	98df5bea8e00692001ae9b71bdd179a8	Contig1_1981_final_0_0_0_51_398|sense|_54_88	CHR2v01212004:15898050..15898921	AT2G37970
21601	602.115	5.4593	0.0098	0	ATM2 (ARABIDOPSIS THALIAN...;LHCB3 (LIGHT-HARVESTING C...	ec7d92f2eae69bdf5f9a68439f1328fb	Contig276__largest_0_0_0_329_757|sense|_112_146	CHR5v01212004:22055499..22056794	AT5G54270
10755	635.707	5.471	0.0111	0	F-box family protein;ATGPX6 (GLUTATHIONE PEROX...	61218ea11766c66ca071959fe56cf0c2	Contig3_8380_final_0_0_0_6_599|sense|_587_621	CHR4v01212004:7009763..7011369	AT4G11590
14979	651.211	5.109	0.0116	0	DNAJ heat shock N-termina...;FLA11 (fasciclin-like ara...	cda10e27a2cd4039ec75c9d1305d0e1a	Contig2_3914_final_0_0_0_109_1560|sense|_1347_1381	CHR5v01212004:750108..752804	AT5G03160
5316	689.841	5.1032	0.0126	0	unknown protein;heat shock protein bindin...	79e786c09df7cbdfaa7f906851850b6f	Contig1_12580_final|senAnsen|_178_212	CHR1v01212004:25968131..25971113	AT1G69070
37610	700.146	4.7099	0.013	0	unknown protein;indole-3-glycerol phospha...	1b28bba6a4f17432bbcbac0a661fb09b	36RDBRG_UP_070_G10_29NOV2005_068.ab1___PBI_0_0_0_31_642|sense|_22_56	CHR2v01212004:1531147..1533734	AT2G04400
78064	707.585	5.2089	0.0134	0	chitinase, putative;PPOX (PROTOPORPHYRINOGEN ...	285eb28bdc956b98e7ab45e0a48ef638	Contig1_65097_remaining_0_0_0_6_842|sense|_513_547	CHR4v01212004:732313..733510	AT4G01700
5044	707.776	4.9464	0.0134	0	FLP (FOUR LIPS);ATUTR3/UTR3 (UDP-GALACTOS...	76e79dbe159a8e21c6f6d911bf3f349e	BNZB_UP_099_F10_07JUN2004_070.ab1___PBI_0_0_0_2_322|sense|_134_169	CHR1v01212004:4911088..4913147	AT1G14360
42143	737.279	5.2994	0.0144	0	unknown protein;SOUL heme-binding family ...	b894e8c23f78b96dc33c956f43e8bdd4	DC320R___AAFC_0_0_0_64_438|sense|_94_128	CHR2v01212004:15898050..15898921	AT2G37970
11979	769.972	4.5103	0.0161	0.0001	unknown protein;co-chaperone grpE protein...	ba7f66653a88fde874c930967e6ddee4	EX20LIB9_UP_044_A05_22FEB2005_047.ab1___PBI|senAnsen|_6_44	CHR5v01212004:22411833..22413798	AT5G55200
54734	773.445	4.8775	0.0163	0.0001	unknown protein;indole-3-glycerol phospha...	95b5f6ece80bfa9137324fee22c85708	Contig1_5056_final_0_0_0_20_1279|sense|_846_880	CHR2v01212004:1531147..1533734	AT2G04400
30276	785.226	4.6289	0.0169	0.0001	arginine/serine-rich spli...;calcium-binding protein, ...	16825f6eeabe657c204f4b09bb65aaaa	Contig1_16189_final_0_0_0_27_425|sense|_300_335	CHR2v01212004:19143090..19143671	AT2G46600
37392	800.697	4.5807	0.0174	0.0001	unknown protein;indole-3-glycerol phospha...	42866ce8e8a2440ee7464afbf77a5824	Contig3_5056_final_0_0_0_13_750|sense|_6_40	CHR2v01212004:1531147..1533734	AT2G04400
36163	820.631	4.3995	0.0182	0.0001	histone H2A, putative;unknown protein	5347eecbd5786e57c331c5fdf5a5321c	36RDBRG_UP_082_A04_19JAN2006_032.ab1___PBI_0_0_0_70_495|sense|_48_82	CHR1v01212004:20417983..20418954	AT1G54680
1094	853.877	4.5687	0.0193	0.0001	FLP (FOUR LIPS);ATUTR3/UTR3 (UDP-GALACTOS...	c7ad0dc0dd02efced1ecc723a81a5d1e	Contig1_4205_final_0_0_0_45_587|sense|_248_284	CHR1v01212004:4911088..4913147	AT1G14360
60748	870.979	4.888	0.0201	0.0001	ACD1 (ACCELERATED CELL DE...;S-adenosyl-L-methionine:c...	5029347c3641647d898b0adc244af641	Contig3_2226_final_0_0_0_71_1135|sense|_487_521	CHR3v01212004:16393204..16394590	AT3G44870
62249	891.23	4.1581	0.0213	0.0001	ROC7 (rotamase CyP 7); pe...;PRLI-interacting factor, ...	ce408e2a79fa6efd38e6339d60917f03	Contig1_2624_final_0_0_0_45_656|sense|_572_609	CHR5v01212004:23735001..23736991	AT5G58710
48468	933.097	4.3141	0.0228	0.0001	NHL3 (NDR1/HIN1-like 3);ATPOT1 (PROTECTION OF TEL...	b123d36f3f66cad59b7024e1e9da77ad	BNQA_UP_041_E03_01OCT2003_023.ab1___PBI|senAnsen|_40_77	CHR5v01212004:1928392..1930952	AT5G06320
36111	1009.53	4.2259	0.0271	0.0001	unknown protein;indole-3-glycerol phospha...	5ec8f09638dba1810da0ee2aafcf4bf1	Contig4_5056_final_0_0_0_3_254|sense|_128_166	CHR2v01212004:1531147..1533734	AT2G04400
22162	1091.67	3.8984	0.032	0.0001	EMB2744 (EMBRYO DEFECTIVE...;calcium-binding EF hand f...	b22b78829307bac4f628e947d2e5c4f3	Contig2_6136_final_0_0_0_3_542|sense|_225_259	CHR5v01212004:15900407..15901295	AT5G39670
64779	1135.62	4.1008	0.0346	0.0002	tryptophan synthase, alph...;(VACUOLAR ATPASE SUBUNIT ...	88d0036bda618574839dfed848a4f3c7	Contig2_3144_final_0_0_0_40_423|sense|_419_453	CHR4v01212004:1149248..1151346	AT4G02610
20672	1162.02	4.0484	0.0362	0.0002	MEE21 (maternal effect em...;katanin, putative	9df9af0d878a63a24bb864aab1c14ea6	Contig2_11929_final_0_0_0_75_1187|sense|_642_676	CHR2v01212004:14567242..14570029	AT2G34560
40109	1188.41	3.8787	0.0376	0.0002	GDSL-motif lipase/hydrola...;phosphoglycerate/bisphosp...	8d5a97ae537ef5c4749600419daa4787	Contig1_8390_final_0_0_0_19_1125|sense|_889_923	CHR3v01212004:1468404..1470557	AT3G05170
19838	1202.78	3.7471	0.0378	0.0002	ATSERAT3;2 (SERINE ACETYL...;PSAT (phosphoserine amino...	341546f147d6939b64d4520246656e3e	Contig2_330_final_0_0_0_62_724|sense|_542_576	CHR4v01212004:16904064..16905727	AT4G35630
60416	1203.25	4.2203	0.0378	0.0002	F-box family protein;ATGPX6 (GLUTATHIONE PEROX...	1d71a579af71b89080e60e8ae4bae290	Contig1_8380_final_0_0_0_110_625|sense|_610_645	CHR4v01212004:7009763..7011369	AT4G11590
5641	1297.79	3.5338	0.0442	0.0002	unknown protein;SPX (SYG1/Pho81/XPR1) dom...	86f0ab42bcc052c90dbb4e4541a75f08	36RDBRG_UP_060_D09_24NOV2005_073.ab1___PBI_0_0_0_121_573|sense|_540_574	CHR1v01212004:635144..637262	AT1G02860
30868	1315.01	3.8256	0.0455	0.0003	CPN20 (CHAPERONIN 20); ca...;NPH4 (NON-PHOTOTROPHIC HY...	f061c013eb945a4e86e30479f94f220e	Contig1_14607_final|senAnsen|_213_247	CHR5v01212004:7016447..7022115	AT5G20720
47265	1361.78	3.6375	0.0492	0.0003	MEE31 (maternal effect em...;40S ribosomal protein S7 ...	8181df437f2f51241f60dfacf6683612	Contig1_3029_final_0_0_0_92_661|sense|_30_66	CHR3v01212004:541722..543392	AT3G02560
32720	30.5132	21.8275	0	0	unknown protein;LHT7 (LYS/HIS TRANSPORTER...	c4289016788ed3ebec315c8179e89ea7	Contig22_3181_final_0_0_0_1_570|sense|_61_95	CHR4v01212004:16738344..16740470	AT4G35180
25723	74.9462	13.7735	0	0	Der1-like family protein ...;ATP-binding family protei...	d80a9db77c7e39b67a758cccf47cccbf	BNZB_UP_134_B07_27SEP2005_061.ab1___PBI_0_0_0_3_170|sense|_200_235	CHR4v01212004:11575108..11577207	AT4G21810
11505	111.877	11.0525	0.0003	0	unknown protein;ATP binding / protein bin...	036efcd826204c92f7bed912d6767af5	Contig1_3776_remaining_0_0_0_1_387|sense|_476_510	CHR1v01212004:21750019..21769348	AT1G58602
81180	115.783	11.6673	0.0003	0	unknown protein;SOUL heme-binding family ...	789a6185ad4ebe16a82978fcb60ea1b4	Contig2_1981_final_0_0_0_2_700|sense|_609_643	CHR2v01212004:15898050..15898921	AT2G37975
36171	156.991	9.7279	0.0006	0	unknown protein;AT hook motif-containing ...	db3cb533f091a4e7d4c249bb2792dc1f	BNSCS5CT_UP_007_D06_20JAN2005_042.ab1___PBI|senAnsen|_102_136	CHR5v01212004:22319227..22323021	AT5G54920
12725	172.498	9.1255	0.0006	0	unknown protein	582eac699de5a06b1c58812c919988b6	gi_32518049___NCBI|senAnsen|_234_268	CHR1v01212004:17912171..17914118	AT1G48450
15053	174.968	8.9749	0.0006	0	integral membrane family ...;oxygen evolving enhancer ...	1c9eae807611e05f25fe543cf14fcafe	6ETGS6H_UP_001_C06_15MAY2003_022.ab1___PBI|senAnsen|_3_37	CHR1v01212004:4839850..4840748	AT1G14150
8315	238.202	8.5951	0.0016	0	WRKY33 (WRKY DNA-binding ...;integral membrane protein...	1a0f310b4ad685af70334dc3cbfe6dcb	gi_73866393___NCBI_0_0_0_3_572|sense|_246_283	CHR2v01212004:16115537..16117844	AT2G38480
3862	280.105	7.3684	0.0028	0	maoC-like dehydratase dom...;prolyl oligopeptidase	3f1ca36f3118f963fb8cf99a3a6ee0ff	CD2049R___AAFC_0_0_0_2_619|sense|_145_179	CHR1v01212004:28576024..28579930	AT1G76150
20015	285.524	7.7925	0.0029	0	tryptophan synthase, alph...;(VACUOLAR ATPASE SUBUNIT ...	069a9906e2595b4e800ec06d14607d21	Contig6_285_final_0_0_0_78_461|sense|_457_491	CHR4v01212004:1149248..1151346	AT4G02620
44889	386.721	6.6039	0.0044	0	arginine/serine-rich spli...;calcium-binding protein, ...	7d902890dfcd7af8cf8e710166c5d928	Contig1_11897_final_0_0_0_67_468|sense|_425_459	CHR2v01212004:19143090..19143671	AT2G46610
5617	397.15	6.0228	0.0047	0	DEAD/DEAH box helicase, p...;ADG2 (ADPG PYROPHOSPHORYL...	835a3b45d8c69c473954b1072d17dea3	Contig11_6206_final_0_0_0_2_439|sense|_553_587	CHR5v01212004:6463826..6466833	AT5G19220
12755	409.875	6.1115	0.005	0	ATSERAT3;2 (SERINE ACETYL...;PSAT (phosphoserine amino...	014462659aff464eb6fc1f0f3f777509	Contig3_330_final_0_0_0_1_618|sense|_70_105	CHR4v01212004:16904064..16905727	AT4G35640
18773	422.212	5.799	0.0056	0	CYP81G1 (cytochrome P450,...;AtMYB44/AtMYBr1 (myb doma...	0dba1e7c1f8875ad7ded1e1e51de93ac	Contig1_27780_remaining_0_0_0_85_924|sense|_526_560	CHR5v01212004:26871248..26873232	AT5G67310
2120	436.198	6.1171	0.006	0	zinc finger (C3HC4-type R...;SEP1 (SEPALLATA1); DNA bi...	66c525142474a81cf2a716875dfef902	Contig3_297_final_0_0_0_199_948|sense|_772_809	CHR5v01212004:5151337..5154157	AT5G15790
42460	521.428	5.5962	0.0077	0	EMB2744 (EMBRYO DEFECTIVE...;calcium-binding EF hand f...	d391a94e520a4558c6c2ee608c4fcd93	Contig1_6136_final_0_0_0_46_639|sense|_359_393	CHR5v01212004:15900407..15901295	AT5G39680
68457	527.317	5.6553	0.0079	0	unknown protein;IAGLU (INDOLE-3-ACETATE B...	f483b63eebfb5c004a9778289059d22a	Contig1_2277_final_0_0_0_143_766|sense|_358_393	CHR4v01212004:8877588..8879325	AT4G15550
53821	534.634	5.3909	0.0081	0	unknown protein;Ras-related GTP-binding f...	39b2ddce6ef7f4c78cb7d9cb8e42de2d	38RDBRM_UP_015_A11_01APR2004_095.ab1___PBI_0_0_0_152_679|sense|_122_158	CHR5v01212004:24124441..24126477	AT5G59840
59767	558.97	5.4057	0.0088	0	zinc finger (C3HC4-type R...;unknown protein	360d0c648d5e05342fe8461c110256e0	Contig1_4726_final_0_0_0_162_764|sense|_292_326	CHR5v01212004:7090744..7092541	AT5G20910
54312	588.152	6.2183	0.0096	0	unknown protein;SOUL heme-binding family ...	98df5bea8e00692001ae9b71bdd179a8	Contig1_1981_final_0_0_0_51_398|sense|_54_88	CHR2v01212004:15898050..15898921	AT2G37975
21601	602.115	5.4593	0.0098	0	ATM2 (ARABIDOPSIS THALIAN...;LHCB3 (LIGHT-HARVESTING C...	ec7d92f2eae69bdf5f9a68439f1328fb	Contig276__largest_0_0_0_329_757|sense|_112_146	CHR5v01212004:22055499..22056794	AT5G54280
10755	635.707	5.471	0.0111	0	F-box family protein;ATGPX6 (GLUTATHIONE PEROX...	61218ea11766c66ca071959fe56cf0c2	Contig3_8380_final_0_0_0_6_599|sense|_587_621	CHR4v01212004:7009763..7011369	AT4G11600
14979	651.211	5.109	0.0116	0	DNAJ heat shock N-termina...;FLA11 (fasciclin-like ara...	cda10e27a2cd4039ec75c9d1305d0e1a	Contig2_3914_final_0_0_0_109_1560|sense|_1347_1381	CHR5v01212004:750108..752804	AT5G03170
5316	689.841	5.1032	0.0126	0	unknown protein;heat shock protein bindin...	79e786c09df7cbdfaa7f906851850b6f	Contig1_12580_final|senAnsen|_178_212	CHR1v01212004:25968131..25971113	AT1G69060
37610	700.146	4.7099	0.013	0	unknown protein;indole-3-glycerol phospha...	1b28bba6a4f17432bbcbac0a661fb09b	36RDBRG_UP_070_G10_29NOV2005_068.ab1___PBI_0_0_0_31_642|sense|_22_56	CHR2v01212004:1531147..1533734	AT2G04410
78064	707.585	5.2089	0.0134	0	chitinase, putative;PPOX (PROTOPORPHYRINOGEN ...	285eb28bdc956b98e7ab45e0a48ef638	Contig1_65097_remaining_0_0_0_6_842|sense|_513_547	CHR4v01212004:732313..733510	AT4G01690
5044	707.776	4.9464	0.0134	0	FLP (FOUR LIPS);ATUTR3/UTR3 (UDP-GALACTOS...	76e79dbe159a8e21c6f6d911bf3f349e	BNZB_UP_099_F10_07JUN2004_070.ab1___PBI_0_0_0_2_322|sense|_134_169	CHR1v01212004:4911088..4913147	AT1G14350
42143	737.279	5.2994	0.0144	0	unknown protein;SOUL heme-binding family ...	b894e8c23f78b96dc33c956f43e8bdd4	DC320R___AAFC_0_0_0_64_438|sense|_94_128	CHR2v01212004:15898050..15898921	AT2G37975
11979	769.972	4.5103	0.0161	0.0001	unknown protein;co-chaperone grpE protein...	ba7f66653a88fde874c930967e6ddee4	EX20LIB9_UP_044_A05_22FEB2005_047.ab1___PBI|senAnsen|_6_44	CHR5v01212004:22411833..22413798	AT5G55210
54734	773.445	4.8775	0.0163	0.0001	unknown protein;indole-3-glycerol phospha...	95b5f6ece80bfa9137324fee22c85708	Contig1_5056_final_0_0_0_20_1279|sense|_846_880	CHR2v01212004:1531147..1533734	AT2G04410
30276	785.226	4.6289	0.0169	0.0001	arginine/serine-rich spli...;calcium-binding protein, ...	16825f6eeabe657c204f4b09bb65aaaa	Contig1_16189_final_0_0_0_27_425|sense|_300_335	CHR2v01212004:19143090..19143671	AT2G46610
37392	800.697	4.5807	0.0174	0.0001	unknown protein;indole-3-glycerol phospha...	42866ce8e8a2440ee7464afbf77a5824	Contig3_5056_final_0_0_0_13_750|sense|_6_40	CHR2v01212004:1531147..1533734	AT2G04410
36163	820.631	4.3995	0.0182	0.0001	histone H2A, putative;unknown protein	5347eecbd5786e57c331c5fdf5a5321c	36RDBRG_UP_082_A04_19JAN2006_032.ab1___PBI_0_0_0_70_495|sense|_48_82	CHR1v01212004:20417983..20418954	AT1G54690
1094	853.877	4.5687	0.0193	0.0001	FLP (FOUR LIPS);ATUTR3/UTR3 (UDP-GALACTOS...	c7ad0dc0dd02efced1ecc723a81a5d1e	Contig1_4205_final_0_0_0_45_587|sense|_248_284	CHR1v01212004:4911088..4913147	AT1G14350
60748	870.979	4.888	0.0201	0.0001	ACD1 (ACCELERATED CELL DE...;S-adenosyl-L-methionine:c...	5029347c3641647d898b0adc244af641	Contig3_2226_final_0_0_0_71_1135|sense|_487_521	CHR3v01212004:16393204..16394590	AT3G44880
62249	891.23	4.1581	0.0213	0.0001	ROC7 (rotamase CyP 7); pe...;PRLI-interacting factor, ...	ce408e2a79fa6efd38e6339d60917f03	Contig1_2624_final_0_0_0_45_656|sense|_572_609	CHR5v01212004:23735001..23736991	AT5G58720
48468	933.097	4.3141	0.0228	0.0001	NHL3 (NDR1/HIN1-like 3);ATPOT1 (PROTECTION OF TEL...	b123d36f3f66cad59b7024e1e9da77ad	BNQA_UP_041_E03_01OCT2003_023.ab1___PBI|senAnsen|_40_77	CHR5v01212004:1928392..1930952	AT5G06310
36111	1009.53	4.2259	0.0271	0.0001	unknown protein;indole-3-glycerol phospha...	5ec8f09638dba1810da0ee2aafcf4bf1	Contig4_5056_final_0_0_0_3_254|sense|_128_166	CHR2v01212004:1531147..1533734	AT2G04410
22162	1091.67	3.8984	0.032	0.0001	EMB2744 (EMBRYO DEFECTIVE...;calcium-binding EF hand f...	b22b78829307bac4f628e947d2e5c4f3	Contig2_6136_final_0_0_0_3_542|sense|_225_259	CHR5v01212004:15900407..15901295	AT5G39680
64779	1135.62	4.1008	0.0346	0.0002	tryptophan synthase, alph...;(VACUOLAR ATPASE SUBUNIT ...	88d0036bda618574839dfed848a4f3c7	Contig2_3144_final_0_0_0_40_423|sense|_419_453	CHR4v01212004:1149248..1151346	AT4G02620
20672	1162.02	4.0484	0.0362	0.0002	MEE21 (maternal effect em...;katanin, putative	9df9af0d878a63a24bb864aab1c14ea6	Contig2_11929_final_0_0_0_75_1187|sense|_642_676	CHR2v01212004:14567242..14570029	AT2G34570
40109	1188.41	3.8787	0.0376	0.0002	GDSL-motif lipase/hydrola...;phosphoglycerate/bisphosp...	8d5a97ae537ef5c4749600419daa4787	Contig1_8390_final_0_0_0_19_1125|sense|_889_923	CHR3v01212004:1468404..1470557	AT3G05180
19838	1202.78	3.7471	0.0378	0.0002	ATSERAT3;2 (SERINE ACETYL...;PSAT (phosphoserine amino...	341546f147d6939b64d4520246656e3e	Contig2_330_final_0_0_0_62_724|sense|_542_576	CHR4v01212004:16904064..16905727	AT4G35640
60416	1203.25	4.2203	0.0378	0.0002	F-box family protein;ATGPX6 (GLUTATHIONE PEROX...	1d71a579af71b89080e60e8ae4bae290	Contig1_8380_final_0_0_0_110_625|sense|_610_645	CHR4v01212004:7009763..7011369	AT4G11600
5641	1297.79	3.5338	0.0442	0.0002	unknown protein;SPX (SYG1/Pho81/XPR1) dom...	86f0ab42bcc052c90dbb4e4541a75f08	36RDBRG_UP_060_D09_24NOV2005_073.ab1___PBI_0_0_0_121_573|sense|_540_574	CHR1v01212004:635144..637262	AT1G02870
30868	1315.01	3.8256	0.0455	0.0003	CPN20 (CHAPERONIN 20); ca...;NPH4 (NON-PHOTOTROPHIC HY...	f061c013eb945a4e86e30479f94f220e	Contig1_14607_final|senAnsen|_213_247	CHR5v01212004:7016447..7022115	AT5G20730
47265	1361.78	3.6375	0.0492	0.0003	MEE31 (maternal effect em...;40S ribosomal protein S7 ...	8181df437f2f51241f60dfacf6683612	Contig1_3029_final_0_0_0_92_661|sense|_30_66	CHR3v01212004:541722..543392	AT3G02570
29720	412.471	6.2627	0.005	0	unknown protein;phosphatidylinositol 3- a...	4a19e0904f6e3471effccf7e5dbdd7ef	gi_112351824___NCBI_0_0_0_1_531|sense|_395_429	CHR5v01212004:8230945..8234153	AT5G24240
29720	412.471	6.2627	0.005	0	unknown protein;phosphatidylinositol 3- a...	4a19e0904f6e3471effccf7e5dbdd7ef	gi_112351824___NCBI_0_0_0_1_531|sense|_395_429	CHR5v01212004:8230945..8234153	AT5G24250
29720	412.471	6.2627	0.005	0	unknown protein;phosphatidylinositol 3- a...	4a19e0904f6e3471effccf7e5dbdd7ef	gi_112351824___NCBI_0_0_0_1_531|sense|_395_429	CHR5v01212004:8230945..8234153	AT5G24230

## Sheet: DHNB VS DHGB
184 genes were determined as DEGs in DHNB VS DHGB, 55 genes of them got higher expression level in DHNB and 129 genes got higher expression level in DHGB
55 genes of them got higher expression level in DHNB
gene.index	RP.Rsum	FC..class1.class2.	pfp	P.value	Name	ID	Array.Name	Map	Synonyms		Unique Synonyms
38404	479.626	0.2124	0.0298	0	speckle-type POZ protein-...	7e3c97633d27d9c065cc5a4e0688f926	Contig3_15578_final_0_0_0_127_696|sense|_757_791	CHR1v01212004:230994..232506	AT1G01640		AT1G01640
45198	15.7675	0.0571	0	0	CER1 (ECERIFERUM 1)	db8bfd0829824e4442776431bc95e3bf	Contig1_11353_final_0_0_0_22_1893|sense|_1722_1756	CHR1v01212004:418767..422438	AT1G02205		AT1G02205
75482	252.892	0.175	0.0092	0	60S ribosomal protein L21...	fae49674236d87a1149653d3c539c641	Contig378_4314_final_0_0_0_52_543|sense|_606_640	CHR1v01212004:3136190..3137477	AT1G09690		AT1G09690
33059	513.381	0.2056	0.0319	0	CPN10 (CHAPERONIN 10)	21e9db453ead1c46d6cce0272dde452c	Contig9_5494_final_0_0_0_65_358|sense|_347_382	CHR1v01212004:5165623..5166740	AT1G14980		AT1G14980
64887	219.708	0.157	0.0065	0	SEP3 (SEPALLATA3); transc...	e93b4d1399d4b3637bb488d06546d0b3	BNZB_RP_018_E04_29APR2004_024.ab1___PBI_0_0_0_2_391|sense|_52_87	CHR1v01212004:8593631..8596087	AT1G24260		AT1G24260
52287	541.425	0.2175	0.0348	0	SEP3 (SEPALLATA3); transc...	948cf1dad78ade40bb3971c0be41a656	Contig4_5564_final_0_0_0_24_707|sense|_281_316	CHR1v01212004:8593631..8596087	AT1G24260		AT1G48100
16592	557.026	0.2133	0.0358	0	SEP3 (SEPALLATA3); transc...	144ce719e8ea9f1e7ea44081b4094ae8	Contig1_5564_final_0_0_0_78_809|sense|_638_674	CHR1v01212004:8593631..8596087	AT1G24260		AT1G48110
41132	386.125	0.1988	0.0194	0	glycoside hydrolase famil...;ECT7 (evolutionarily cons...	727827022da7987402634c732268d43f	Contig1_213_final_0_0_0_222_752|sense|_462_496	CHR1v01212004:17773607..17777136	AT1G48100		AT1G51880
41132	386.125	0.1988	0.0194	0	glycoside hydrolase famil...;ECT7 (evolutionarily cons...	727827022da7987402634c732268d43f	Contig1_213_final_0_0_0_222_752|sense|_462_496	CHR1v01212004:17773607..17777136	AT1G48110		AT1G61520
29054	485.537	0.1893	0.0293	0	leucine-rich repeat prote...	00061b324910f9d70d1925362e9d6dfc	gi_37621282___NCBI_0_0_0_145_303|sense|_121_155	CHR1v01212004:19273862..19277737	AT1G51880		AT1G62780
59176	1.1298	0.0062	0	0	LHCA3 (Photosystem I ligh...	67a191da903f3865bcf1fe6afd9b42b7	Contig28_1833_final_0_0_0_90_902|sense|_50_85	CHR1v01212004:22703675..22705048	AT1G61520		AT1G63980
3506	389.546	0.1809	0.0191	0	LHCA3 (Photosystem I ligh...	22dab0d1ab8108ab63f50dbdce302ba0	DL5207R___AAFC_0_0_0_2_121|sense|_73_107	CHR1v01212004:22703675..22705048	AT1G61520		AT1G63990
14195	604.259	0.2241	0.0409	0	unknown protein	3c3b9bb642ea38b582c0ff82b7643f1e	Contig2_15701_final_0_0_0_3_644|sense|_117_151	CHR1v01212004:23252810..23254770	AT1G62780		AT1G70460
56196	65.3646	0.1086	0	0	DNA topoisomerase VIA, pu...;D111/G-patch domain-conta...	ce3d26d5f2e922c9ac6ac19ea1fdacbc	Contig3_1436_final_0_0_0_39_1235|sense|_1152_1187	CHR1v01212004:23744179..23746965	AT1G63980		AT1G76820
56196	65.3646	0.1086	0	0	DNA topoisomerase VIA, pu...;D111/G-patch domain-conta...	ce3d26d5f2e922c9ac6ac19ea1fdacbc	Contig3_1436_final_0_0_0_39_1235|sense|_1152_1187	CHR1v01212004:23744179..23746965	AT1G63990		AT2G04550
24661	277.954	0.146	0.0122	0	protein kinase, putative	01bfa3a3a34da17933061e60da66d72e	Contig4_3389_final_0_0_0_239_424|sense|_224_261	CHR1v01212004:26559509..26562947	AT1G70460		AT2G20820
20604	405.02	0.1745	0.0203	0	unknown protein	a747bdb0d500624fa12f0e1fc3c661fd	Contig1_500_final_0_0_0_135_401|sense|_110_148	CHR1v01212004:28842467..28843745	AT1G76820		AT2G30550
77300	457.31	0.2105	0.0265	0	IBR5 (INDOLE-3-BUTYRIC AC...	ecde63a8b3eed5eb5067dbc1198d9a25	Contig3_5939_final_0_0_0_219_1025|sense|_632_666	CHR2v01212004:1588357..1590163	AT2G04550		AT2G32060
31993	69.0958	0.107	0	0	unknown protein	8eb3abfa35450d31df54be5c7fe6df6a	37RDBRH_UP_091_H10_24JAN2006_066.ab1___PBI_0_0_0_60_332|sense|_322_356	CHR2v01212004:8971430..8972511	AT2G20820		AT2G33800
62886	79.3398	0.1088	0	0	unknown protein	c976039de68051abbf742a9c5e690f5d	Contig4_702_final_0_0_0_57_329|sense|_316_350	CHR2v01212004:8971430..8972511	AT2G20820		AT2G37220
56679	249.889	0.1695	0.0096	0	unknown protein	90967d957751e45ffe6e8ff0fa119624	Contig3_702_final_0_0_0_59_331|sense|_320_355	CHR2v01212004:8971430..8972511	AT2G20820		AT2G47130
18813	652.101	0.2301	0.0491	0	lipase class 3 family pro...	5a2f9621c64939101a6d907f1c091b60	BNZB_RP_009_D08_23APR2004_058.ab1___PBI|senAnsen|_10_45	CHR2v01212004:13021925..13024230	AT2G30550		AT3G04810
50550	113.063	0.1078	0.0008	0	40S ribosomal protein S12...	cbfb4f8fd32d7338a49a2a220f15f527	Contig531_4314_final_0_0_0_76_504|sense|_567_606	CHR2v01212004:13646093..13647447	AT2G32060		AT3G04820
44411	553.325	0.2011	0.035	0	40S ribosomal protein S12...	f5b6da8bd66872daa26fc776618bae69	Contig534_4314_final_0_0_0_70_498|sense|_8_44	CHR2v01212004:13646093..13647447	AT2G32060		AT3G05590
88	239.725	0.1684	0.0087	0	ribosomal protein S5 fami...	21d4dc4f4486fa4064838955ecea0b95	Contig12_5160_final_0_0_0_41_871|sense|_630_664	CHR2v01212004:14307848..14309506	AT2G33800		AT3G15840
75774	224.935	0.159	0.0067	0	29 kDa ribonucleoprotein,...	7ab990d08ca0a0b4bc8d027234e253dc	ST812R___AAFC_0_0_0_18_503|sense|_544_578	CHR2v01212004:15641604..15643488	AT2G37220		AT3G18410
62489	365.993	0.1891	0.0167	0	short-chain dehydrogenase...	ceb7d217a8bacdd6e55af3454645a62d	Contig2_7430_final_0_0_0_27_563|sense|_439_473	CHR2v01212004:19356606..19357609	AT2G47130		AT3G22550
63026	571.24	0.2238	0.037	0	pseudouridylate synthase;protein kinase, putative	a6d8eb2df71af5f71f5f65a2c383cd20	Contig1_15404_final_0_0_0_2_1120|sense|_596_630	CHR3v01212004:1317266..1321300	AT3G04810		AT3G28770
63026	571.24	0.2238	0.037	0	pseudouridylate synthase;protein kinase, putative	a6d8eb2df71af5f71f5f65a2c383cd20	Contig1_15404_final_0_0_0_2_1120|sense|_596_630	CHR3v01212004:1317266..1321300	AT3G04820		AT3G48360
77003	132.734	0.1239	0.0017	0	RPL18 (RIBOSOMAL PROTEIN ...	c7d3aa547c65365266ec4cb6dfac43d0	LL732F___AAFC_0_0_0_1_132|sense|_172_207	CHR3v01212004:1621463..1623020	AT3G05590		AT3G53740
25944	8.8261	0.0426	0	0	unknown protein	4cf1b5d60738ecb69f8c7f0d17800c94	Contig2_4316_final_0_0_0_1_792|sense|_980_1014	CHR3v01212004:5356644..5358507	AT3G15840		AT3G54400
36742	248.351	0.1707	0.01	0	NADH-ubiquinone oxidoredu...	fee30ac798991df7906649f9840711b4	Contig877_4314_final_0_0_0_31_348|sense|_343_379	CHR3v01212004:6323168..6324585	AT3G18410		AT3G56900
72334	323.345	0.1821	0.0137	0	senescence-associated pro...	f349e268ab244c179720687dc66889d1	gi_32505208___NCBI_0_0_0_2_97|sense|_56_93	CHR3v01212004:7991653..7993461	AT3G22550		AT3G56910
76427	547.274	0.1875	0.0345	0	unknown protein	e22caecbc51f89d0b038c1bb2f8a25b9	48RDOAM_UP_003_E08_12AUG2004_056.ab1___PBI|senAnsen|_43_82	CHR3v01212004:10797953..10804474	AT3G28770		AT3G62290
39276	118.684	0.1285	0.0007	0	BT2 (BTB and TAZ domain p...	3d857fd494afc4aed95fe49d523a17cd	gi_3414296___NCBI_0_0_0_2_139|sense|_110_144	CHR3v01212004:17919177..17921510	AT3G48360		AT4G00150
27329	516.716	0.2005	0.0317	0	60S ribosomal protein L36...	3ef2b88bed822aeca1073be5fe84cc57	Contig558__largest_0_0_0_259_594|sense|_717_751	CHR3v01212004:19924685..19925994	AT3G53740		AT4G11310
57373	531.754	0.2189	0.0337	0	aspartyl protease family ...	5984dc26ca02e8b517d4a2b2cee6f8a9	gi_1048084___NCBI|senAnsen|_97_131	CHR3v01212004:20151036..20153620	AT3G54400		AT4G16590
24308	450.839	0.1942	0.0267	0	aladin-related / adracali...;PSRP5 (PLASTID-SPECIFIC 5...	f363afd614e14ae0ad2003c68dadca36	gi_20374181___NCBI_0_0_0_35_202|sense|_281_317	CHR3v01212004:21080390..21081335	AT3G56900		AT4G31700
24308	450.839	0.1942	0.0267	0	aladin-related / adracali...;PSRP5 (PLASTID-SPECIFIC 5...	f363afd614e14ae0ad2003c68dadca36	gi_20374181___NCBI_0_0_0_35_202|sense|_281_317	CHR3v01212004:21080390..21081335	AT3G56910		AT5G15790
75356	21.6979	0.0645	0	0	ATARFA1E (ADP-ribosylatio...	30da328c627206bd3e7d4446f386aa96	Contig9_5953_final_0_0_0_277_819|sense|_181_218	CHR3v01212004:23062625..23064732	AT3G62290		AT5G15800
59210	418.399	0.1448	0.0214	0	scarecrow-like transcript...	185fe3a878b812d8c3a4046ea2dc736b	Contig1_48597_remaining_0_0_0_186_1553|sense|_1408_1443	CHR4v01212004:57199..59286	AT4G00150		AT5G23490
71201	125.23	0.1308	0.0012	0	RD21 (RESPONSIVE TO DEHYD...	8c5c9b219ef7182eb972d2dd48b4adbc	Contig1_11599_final_0_0_0_72_1193|sense|_1233_1267	CHR4v01212004:6883547..6885513	AT4G11310		AT5G23740
45122	489.214	0.2078	0.0293	0	ATCSLA01 (Cellulose synth...	9657bd8c7b456202670db120bf9403ab	BNDH2DCT_UP_014_C11_09JUN2004_091.ab1___PBI_0_0_0_16_636|sense|_561_597	CHR4v01212004:9345172..9349243	AT4G16590		AT5G24230
73972	93.8636	0.1222	0.0008	0	RPS6 (RIBOSOMAL PROTEIN S...	37a2a44416f1261f32d3d8a88f1b8188	Contig5_6818_final_0_0_0_22_771|sense|_672_706	CHR4v01212004:15346078..15347733	AT4G31700		AT5G24240
1774	143.991	0.1205	0.0021	0	zinc finger (C3HC4-type R...;SEP1 (SEPALLATA1); DNA bi...	66c525142474a81cf2a716875dfef902	Contig3_297_final_0_0_0_199_948|sense|_772_809	CHR5v01212004:5151337..5154157	AT5G15790		AT5G24250
45861	356.831	0.1677	0.0159	0	zinc finger (C3HC4-type R...;SEP1 (SEPALLATA1); DNA bi...	0ee67b50a4b8c9fb3c52babc8349f075	FL259F___AAFC_0_0_0_13_147|sense|_248_287	CHR5v01212004:5151337..5154157	AT5G15790		AT5G25460
1774	143.991	0.1205	0.0021	0	zinc finger (C3HC4-type R...;SEP1 (SEPALLATA1); DNA bi...	66c525142474a81cf2a716875dfef902	Contig3_297_final_0_0_0_199_948|sense|_772_809	CHR5v01212004:5151337..5154157	AT5G15800		AT5G25470
45861	356.831	0.1677	0.0159	0	zinc finger (C3HC4-type R...;SEP1 (SEPALLATA1); DNA bi...	0ee67b50a4b8c9fb3c52babc8349f075	FL259F___AAFC_0_0_0_13_147|sense|_248_287	CHR5v01212004:5151337..5154157	AT5G15800		AT5G26340
69866	432.223	0.2019	0.0232	0	unknown protein	97d438abc05893467d42e4f2026b70ca	OL61_64R_O20_OL6072R_042.ab1___AAFC_0_0_0_3_545|sense|_329_363	CHR5v01212004:7919441..7926631	AT5G23490		AT5G41430
58393	124.815	0.1152	0.0012	0	RPS11-BETA (RIBOSOMAL PRO...	6190e84533ff4b1fb470a7f1edb786ed	Contig1_6184_final_0_0_0_55_531|sense|_514_552	CHR5v01212004:8008043..8009439	AT5G23740		AT5G42650
12441	77.3558	0.1014	0	0	unknown protein;phosphatidylinositol 3- a...	7366ccbacdc6976adafa078b9fb66511	Contig3_7273_final_0_0_0_2_457|sense|_488_522	CHR5v01212004:8230945..8234153	AT5G24230		AT5G48250
12441	77.3558	0.1014	0	0	unknown protein;phosphatidylinositol 3- a...	7366ccbacdc6976adafa078b9fb66511	Contig3_7273_final_0_0_0_2_457|sense|_488_522	CHR5v01212004:8230945..8234153	AT5G24240		AT5G55650
12441	77.3558	0.1014	0	0	unknown protein;phosphatidylinositol 3- a...	7366ccbacdc6976adafa078b9fb66511	Contig3_7273_final_0_0_0_2_457|sense|_488_522	CHR5v01212004:8230945..8234153	AT5G24250		AT5G59320
37882	344.325	0.1915	0.0152	0	unknown protein;DNA binding	b73929fb592bc1bab2d5638d1e4b1ac0	Contig2_13454_final_0_0_0_1_855|sense|_664_698	CHR5v01212004:8863366..8865680	AT5G25460		AT5G66180
37882	344.325	0.1915	0.0152	0	unknown protein;DNA binding	b73929fb592bc1bab2d5638d1e4b1ac0	Contig2_13454_final_0_0_0_1_855|sense|_664_698	CHR5v01212004:8863366..8865680	AT5G25470		AT5G66190
77135	464.957	0.2045	0.0273	0	MSS1 (SUGAR TRANSPORT PRO...	88105e7727db0d8cfc22bc9aa85dc551	Contig1_65557_remaining_0_0_0_3_380|sense|_289_323	CHR5v01212004:9243514..9247069	AT5G26340
51101	238.375	0.1433	0.0086	0	zinc finger (C3HC4-type R...	754dc3fa9f64aabbc688757f0891b5aa	17ACDHMS_UP_027_D04_28OCT2004_026.ab1___PBI|senAnsen|_2_41	CHR5v01212004:16603347..16603832	AT5G41430
65621	308.3	0.1838	0.0134	0	AOS (ALLENE OXIDE SYNTHAS...	eb520d29ffaae299cd566e303c434ab4	BNYS2DCT_UP_026_D02_02MAR2005_010.ab1___PBI_0_0_0_53_556|sense|_214_248	CHR5v01212004:17114823..17116623	AT5G42650
63356	505.462	0.2143	0.0313	0	zinc finger (B-box type) ...	5daf311d2af9c02d794138382eb7cdf9	gi_37620981___NCBI_0_0_0_11_139|sense|_256_290	CHR5v01212004:19578545..19580948	AT5G48250
55916	286.298	0.1808	0.0125	0	unknown protein	6526ac34f35132de45e8f6887d4ef79d	Contig1_13931_final|senAnsen|_639_673	CHR5v01212004:22553586..22554050	AT5G55650
43046	54.7345	0.0882	0	0	LTP3 (LIPID TRANSFER PROT...	e91acd47f8d795d1ee911ee51559260e	FNYFDA_UP_007_F11_16MAR2004_085.ab1___PBI|senAnsen|_40_78	CHR5v01212004:23946197..23946970	AT5G59320
86	35.1047	0.0719	0	0	unknown protein;ATLFNR1 (LEAF FNR 1)	98593b2b9475d75dafdbf7f880a28911	CL785R___AAFC|senAnsen|_16_51	CHR5v01212004:26468190..26470425	AT5G66180
86	35.1047	0.0719	0	0	unknown protein;ATLFNR1 (LEAF FNR 1)	98593b2b9475d75dafdbf7f880a28911	CL785R___AAFC|senAnsen|_16_51	CHR5v01212004:26468190..26470425	AT5G66190
129 genes got higher expression level in DHGB
gene.index	RP.Rsum	FC..class1.class2.	pfp	P.value	Name	ID	Array.Name	Map	Synonyms		Unique Synonyms
11275	740.808	3.7112	0.033	0.0001	PGA4 (POLYGALACTURONASE 4...	fd33cc09128e0a4ec53ef2c8ce0ca013	JKBNM5_T7_006_B08_30JUN2004_062.ab1___PBI_0_0_0_3_458|sense|_572_606	CHR1v01212004:610391..612324	AT1G02790		AT1G02790
14629	836.298	3.5487	0.042	0.0001	unknown protein;selenoprotein family prot...	b8fe4af6588c50e9247a6ea14b9dcece	Contig5_1189_final_0_0_0_14_496|sense|_488_522	CHR1v01212004:1717461..1718904	AT1G05720		AT1G05720
14629	836.298	3.5487	0.042	0.0001	unknown protein;selenoprotein family prot...	b8fe4af6588c50e9247a6ea14b9dcece	Contig5_1189_final_0_0_0_14_496|sense|_488_522	CHR1v01212004:1717461..1718904	AT1G05730		AT1G05730
41431	130.748	5.9586	0.0006	0	phosphoesterase family pr...	31213bd54571560b8ffccbfee317ea60	Contig4_1202_final_0_0_0_2_364|sense|_328_362	CHR1v01212004:2220252..2222981	AT1G07230		AT1G07230
39293	272.644	5.1403	0.0033	0	THA1 (THREONINE ALDOLASE ...	eeed5794c1d84903fcd61368e94b69be	gi_112351919___NCBI_0_0_0_1_198|sense|_44_81	CHR1v01212004:2743764..2747970	AT1G08630		AT1G08630
29799	384.71	4.5604	0.0077	0	leucine-rich repeat trans...	5bfb21cd9d7cae90a6d14170ed22541e	Contig3_11547_final_0_0_0_2_589|sense|_438_472	CHR1v01212004:3252242..3255695	AT1G09970		AT1G09970
44187	8.3773	21.0941	0	0	GRP23 (GLUTAMINE-RICH PRO...	6fa0fbd4439fb269cb7ff8a8a79c284a	Contig1_34319_remaining|senAnsen|_257_291	CHR1v01212004:3363506..3366490	AT1G10270		AT1G10270
31372	181.904	5.3566	0.002	0	DNA-binding protein-relat...	d3bb59484361f8444677bcf8a22894cc	Contig12_5126_final_0_0_0_80_493|sense|_664_701	CHR1v01212004:3502043..3503458	AT1G10590		AT1G10590
44850	493.954	4.1181	0.0146	0	pentatricopeptide (PPR) r...;SEC22 (secretion 22); tra...	3d2aead61d8b862da29deaf57758fb2c	Contig1_11100_final_0_0_0_135_788|sense|_819_853	CHR1v01212004:4010778..4013122	AT1G11890		AT1G11890
44850	493.954	4.1181	0.0146	0	pentatricopeptide (PPR) r...;SEC22 (secretion 22); tra...	3d2aead61d8b862da29deaf57758fb2c	Contig1_11100_final_0_0_0_135_788|sense|_819_853	CHR1v01212004:4010778..4013122	AT1G11900		AT1G11900
12843	431.765	4.205	0.0101	0	flavin-containing monooxy...	3c9c22e47e0e7c2793ac32626b963315	Contig1_17992_final_0_0_0_2_748|sense|_471_505	CHR1v01212004:4137531..4140026	AT1G12200		AT1G12200
28943	515.808	4.0119	0.0168	0	flavin-containing monooxy...	7142c99c5616f01a0e94d185fd18c0cd	BNSCS3CT_UP_024_E11_12JAN2005_087.ab1___PBI_0_0_0_52_165|sense|_62_97	CHR1v01212004:4137531..4140026	AT1G12200		AT1G12240
25069	715.244	3.7288	0.0316	0	flavin-containing monooxy...	4749828b233522adf7d4c90b1c8cfe99	Contig1_9032_final_0_0_0_82_1032|sense|_906_941	CHR1v01212004:4137531..4140026	AT1G12200		AT1G14130
9297	668.99	3.6746	0.0273	0	ATBETAFRUCT4/VAC-INV (VAC...	b8bd7ee1c892d973d87618a0a4a23812	Contig1_12936_final_0_0_0_3_890|sense|_311_346	CHR1v01212004:4153650..4157642	AT1G12240		AT1G17170
1745	789.674	3.5971	0.0383	0.0001	2-oxoglutarate-dependent ...	ddbb292204884360c6bb31cd37d34876	Contig1_4216_final_0_0_0_3_383|sense|_279_313	CHR1v01212004:4835721..4837613	AT1G14130		AT1G17180
68113	872.21	3.3978	0.0462	0.0001	ATGSTU24 (Arabidopsis tha...	b187b333834b0f5c81ddf89b75b141ec	Contig2_5993_final_0_0_0_73_726|sense|_694_728	CHR1v01212004:5869839..5870833	AT1G17170		AT1G17690
17098	338.624	4.3883	0.0054	0	ATGSTU25 (Arabidopsis tha...	c0b8b777688ba3d553d96f8031eb6897	Contig1_5993_final_0_0_0_57_515|sense|_602_637	CHR1v01212004:5872138..5873079	AT1G17180		AT1G19320
38790	613.923	4.6857	0.0239	0	unknown protein	f84de95977ded0a1f761c07f881c256b	Contig1_470_final|senAnsen|_488_523	CHR1v01212004:6082748..6088333	AT1G17690		AT1G21310
18078	140.016	5.8644	0.0008	0	pathogenesis-related thau...	b657de8139c6a0ab4beb5372ef755136	Contig1_18365_final_0_0_0_47_775|sense|_857_891	CHR1v01212004:6679272..6680243	AT1G19320		AT1G23730
12594	615.226	3.7421	0.0237	0	pathogenesis-related thau...	2c26dda6e3b15d011ba31f21c31161f4	Contig2_8263_final_0_0_0_133_864|sense|_214_248	CHR1v01212004:6679272..6680243	AT1G19320		AT1G23740
3184	844.697	3.3673	0.043	0.0001	pathogenesis-related thau...	2c47a63de8919a470997401dfc3e118e	OL89_92R_A03_OL8481R_036.ab1___AAFC_0_0_0_50_304|sense|_105_139	CHR1v01212004:6679272..6680243	AT1G19320		AT1G24147
3731	39.0866	8.3381	0	0	ATEXT3 (EXTENSIN 3); stru...	c06becfbfcfd69e21c7e9512e76a8c94	Contig333_4314_final_0_0_0_14_538|sense|_904_941	CHR1v01212004:7453232..7454997	AT1G21310		AT1G49320
53942	107.753	7.4208	0	0	oxidoreductase, zinc-bind...;carbonic anhydrase, putat...	6b65e087cea12df3a1d0d1cdbfc26b2d	Contig1_5134_final_0_0_0_182_904|sense|_323_357	CHR1v01212004:8395546..8398133	AT1G23730		AT1G50200
53942	107.753	7.4208	0	0	oxidoreductase, zinc-bind...;carbonic anhydrase, putat...	6b65e087cea12df3a1d0d1cdbfc26b2d	Contig1_5134_final_0_0_0_182_904|sense|_323_357	CHR1v01212004:8395546..8398133	AT1G23740		AT1G53310
22209	430.527	4.129	0.0101	0	unknown protein	07c08c0c756edeb236757ae1463ecbfd	Contig1_86527_remaining_0_0_0_27_437|sense|_409_443	CHR1v01212004:8542511..8543295	AT1G24147		AT1G55480
4346	881.444	3.4115	0.0471	0.0001	BURP domain-containing pr...	28bb27c4a6979f64800fb39ec008e4d4	Contig588_4314_final_0_0_0_55_897|sense|_735_770	CHR1v01212004:18249973..18251660	AT1G49320		AT1G55850
24709	104.164	7.4487	0	0	ALATS (ALANYL-TRNA SYNTHE...	c85b9a1bc125d0b02b2789d0b0740126	Contig1_8008_final_0_0_0_2_1009|sense|_1130_1167	CHR1v01212004:18594872..18602149	AT1G50200		AT1G55860
26491	835.532	3.5627	0.042	0.0001	ATPPC1 (PHOSPHOENOLPYRUVA...	f693b0ac5f76476ab3f259be6ce12d5d	Contig8_6253_final_0_0_0_3_575|sense|_538_572	CHR1v01212004:19887695..19892037	AT1G53310		AT1G64520
73672	245.659	5.6419	0.003	0	binding / protein binding	bc8b90e18d703fb2af01c26d28a242ee	Contig1_5332_final_0_0_0_52_804|sense|_778_812	CHR1v01212004:20717350..20719213	AT1G55480		AT1G69760
811	557.611	3.7844	0.0196	0	UPL1 (UBIQUITIN-PROTEIN L...;ATCSLE1 (Cellulose syntha...	ecc883b50aa5d94851628691452a5b5d	Contig1_7798_final_0_0_0_3_416|sense|_308_342	CHR1v01212004:20880365..20883148	AT1G55850		AT1G70700
811	557.611	3.7844	0.0196	0	UPL1 (UBIQUITIN-PROTEIN L...;ATCSLE1 (Cellulose syntha...	ecc883b50aa5d94851628691452a5b5d	Contig1_7798_final_0_0_0_3_416|sense|_308_342	CHR1v01212004:20880365..20883148	AT1G55860		AT1G71880
17789	898.365	3.4478	0.0486	0.0001	26S proteasome regulatory...	4661700922b658896eeb2f42c905c44e	Contig4_126_final_0_0_0_45_845|sense|_828_862	CHR1v01212004:23960049..23961985	AT1G64520		AT1G72860
26655	728.342	3.6954	0.0318	0	unknown protein	03d49d183c357db5b0a34147bd5620e0	Contig1_15433_final_0_0_0_81_620|sense|_596_631	CHR1v01212004:26242923..26244371	AT1G69760		AT1G75040
13182	523.905	4.0428	0.0176	0	unknown protein	00679fdb8434f8c117d8aff40217715d	Contig2_15132_final_0_0_0_3_290|sense|_543_582	CHR1v01212004:26658431..26660726	AT1G70700		AT1G75050
10764	135.674	6.2254	0.0009	0	SUC1 (SUCROSE-PROTON SYMP...	62f1c1c4bce01b8b95e80a6dd1926e52	13JKBNM2_UP_003_H07_21NOV2003_049.ab1___PBI_0_0_0_114_593|sense|_24_58	CHR1v01212004:27057842..27060003	AT1G71880		AT1G75950
30803	125.908	5.901	0	0	disease resistance protei...	5acb5c5553c7665b6a170cffec94647e	gi_34371206___NCBI|senAnsen|_147_181	CHR1v01212004:27419889..27424439	AT1G72860		AT1G76810
10507	59.9603	9.6184	0	0	PR5 (PATHOGENESIS-RELATED...	3eae64a6475b9b1582e7d2464a2bb66a	OL41_44F_O06_OL3928F_102.ab1___AAFC_0_0_0_1_582|sense|_344_378	CHR1v01212004:28181364..28182601	AT1G75040		AT2G02990
50919	689.871	3.7983	0.029	0	unknown protein	ebc9643d63f7c94cb4f4cb65065e244d	36RDBRG_UP_078_F11_19JAN2006_085.ab1___PBI_0_0_0_47_559|sense|_110_144	CHR1v01212004:28183777..28184723	AT1G75050		AT2G13810
74622	358.775	4.7542	0.0068	0	SKP1 (ARABIDOPSIS SKP1 HO...	9cbe73e5d0f99bf073b5f2369d6b5f4c	Contig211_4314_final_0_0_0_33_512|sense|_523_558	CHR1v01212004:28520209..28521360	AT1G75950		AT2G16950
17677	242.029	4.7197	0.0031	0	eukaryotic translation in...	ceae0ca088900993a7853d3b585eb695	BL3740F___AAFC_0_0_0_6_536|sense|_298_332	CHR1v01212004:28835900..28841480	AT1G76810		AT2G19730
42965	905.608	3.4451	0.0486	0.0001	RNS1 (RIBONUCLEASE 1); en...	ed0596bcf589b8f57587cda830312876	Contig2_11441_final_0_0_0_61_747|sense|_335_369	CHR2v01212004:873505..874810	AT2G02990		AT2G19740
59775	371.087	4.5478	0.0075	0	ALD1 (AGD2-LIKE DEFENSE R...	213bda945540b8b65324b3d529c73bd9	Contig1_73663_remaining_0_0_0_2_640|sense|_385_419	CHR2v01212004:5775528..5779341	AT2G13810		AT2G20490
43758	811.99	3.6693	0.0398	0.0001	protein transporter	33c85320e90ee39bb56e7371ad0b1c0c	Contig1_14792_final_0_0_0_2_271|sense|_254_290	CHR2v01212004:7360929..7368284	AT2G16950		AT2G20860
66229	560.78	4.0082	0.0199	0	60S ribosomal protein L28...	7c5ce101b7d7ca75e5aa03b867ff1645	9RDBNGA_UP_158_B01_11MAR2006_013.ab1___PBI_0_0_0_38_466|sense|_17_51	CHR2v01212004:8518589..8520303	AT2G19730		AT2G22430
10829	50.0106	8.1213	0	0	60S ribosomal protein L31...	76f159b8e7d5c3d70362001607e76efa	EX20LIB6_UP_093_F12_14JUL2004_086.ab1___PBI_0_0_0_1_309|sense|_96_131	CHR2v01212004:8520595..8521601	AT2G19740		AT2G23030
65742	150.943	6.6361	0.001	0	60S ribosomal protein L31...	1ae6a94b3aa1c567ef80485b4c238a8c	Contig10_782_final_0_0_0_67_423|sense|_208_245	CHR2v01212004:8520595..8521601	AT2G19740		AT2G25430
49295	639.255	3.8622	0.0244	0	EDA27/NOP10 (embryo sac d...	bce949a09ab00748c3a92089cb24af47	Contig2_814_final_0_0_0_66_257|sense|_108_145	CHR2v01212004:8838797..8839997	AT2G20490		AT2G25450
66291	689.271	3.6838	0.0291	0	EDA27/NOP10 (embryo sac d...	341df4d2d7d2e7bbd6e09995e072314a	Contig3_814_final_0_0_0_75_266|sense|_116_153	CHR2v01212004:8838797..8839997	AT2G20490		AT2G26240
2826	372.894	4.1954	0.0074	0	LIP1 (Lipoic acid synthas...	4b5cd2c9d6af81b68a825bbde89c4172	Contig1_5334_final_0_0_0_40_1155|sense|_961_995	CHR2v01212004:8986660..8988307	AT2G20860		AT2G26520
44021	490.245	4.1812	0.0142	0	ATHB6 (ARABIDOPSIS THALIA...	7272ad08babcb92ea379954d31747c5d	Contig3_13535_final_0_0_0_136_1068|sense|_655_689	CHR2v01212004:9533175..9534910	AT2G22430		AT2G29320
20119	590.619	3.864	0.0219	0	SNRK2-9/SnRK2.9 (SNF1-REL...	acf4ca730b04c64d32baf9b088522e60	Contig1_72857_remaining_0_0_0_72_1091|sense|_593_627	CHR2v01212004:9810576..9813780	AT2G23030		AT2G30870
10824	477.992	3.9467	0.0132	0	epsin N-terminal homology...	b34a914bb91de6350166de4584cf0eda	gi_32500949___NCBI_0_0_0_13_138|sense|_302_336	CHR2v01212004:10829449..10831995	AT2G25430		AT2G31380
28495	570.95	3.852	0.0201	0	2-oxoglutarate-dependent ...	7dc1fe9fa7eb9bdb23feed2509a9202e	Contig1_4822_final_0_0_0_34_399|sense|_19_53	CHR2v01212004:10836995..10838733	AT2G25450		AT2G31390
9068	738.342	3.5542	0.033	0.0001	2-oxoglutarate-dependent ...	bdc55ea703f032418366899167c58141	Contig2_4822_final_0_0_0_29_1099|sense|_782_817	CHR2v01212004:10836995..10838733	AT2G25450		AT2G33040
13091	194.664	4.9704	0.0019	0	unknown protein	6941733280fe288065aaa4d599b89e52	Contig2_11908_final_0_0_0_112_435|sense|_443_477	CHR2v01212004:11174335..11175551	AT2G26240		AT2G34300
63390	844.73	3.5817	0.0427	0.0001	unknown protein	48458066adea0ad6c1dd66aa605591a1	gi_20374141___NCBI_0_0_0_27_290|sense|_115_149	CHR2v01212004:11287103..11288018	AT2G26520		AT2G35430
44563	836.713	3.5045	0.0417	0.0001	tropinone reductase, puta...	a9b56dccd0da2c459537d88bc9f096a8	Contig1_48969_remaining_0_0_0_8_799|sense|_307_342	CHR2v01212004:12599225..12600763	AT2G29320		AT2G36835
21189	541.771	3.8154	0.0188	0	ATGSTF10 (EARLY DEHYDRATI...	ff880c9b2dd137d4431bfd9427f995fb	Contig2_68_final_0_0_0_23_667|sense|_439_473	CHR2v01212004:13148434..13149690	AT2G30870		AT2G43000
3928	147.036	6.0316	0.0008	0	pfkB-type carbohydrate ki...;STH (salt tolerance homol...	36c6ef504b189ed62bc553ab7230fc86	Contig6_8722_final_0_0_0_1_453|sense|_100_134	CHR2v01212004:13390500..13393286	AT2G31380		AT2G43590
3928	147.036	6.0316	0.0008	0	pfkB-type carbohydrate ki...;STH (salt tolerance homol...	36c6ef504b189ed62bc553ab7230fc86	Contig6_8722_final_0_0_0_1_453|sense|_100_134	CHR2v01212004:13390500..13393286	AT2G31390		AT3G03170
4878	39.1728	8.3479	0	0	ATP synthase gamma chain,...	826ee0e14ca2f6e9856bb81b6789762b	Contig3_2164_final_0_0_0_79_1053|sense|_1037_1071	CHR2v01212004:14025857..14028257	AT2G33040		AT3G03272
7809	406.852	4.1452	0.0088	0	dehydration-responsive pr...	313bbc320a805e0239b23948c98c92ed	Contig5_2140_final_0_0_0_2_577|sense|_192_226	CHR2v01212004:14480744..14484509	AT2G34300		AT3G03720
4617	299.202	5.2491	0.0038	0	zinc finger (CCCH-type) f...	89970b45a2c83c0e6bab79c509a70225	gi_22006298___NCBI_0_0_0_13_300|sense|_100_134	CHR2v01212004:14907957..14909464	AT2G35430		AT3G04720
48871	525.862	4.201	0.0174	0	unknown protein	bd50658df8c8a261c249479a66223ad1	Contig1_1869_final_0_0_0_93_464|sense|_418_454	CHR2v01212004:15456682..15458505	AT2G36835		AT3G10985
22999	743.646	3.5986	0.033	0.0001	ANAC042 (Arabidopsis NAC ...	a09342bf7810eeb6426cacc8a3c5c789	Contig1_85812_remaining_0_0_0_42_842|sense|_657_691	CHR2v01212004:17887694..17889661	AT2G43000		AT3G11660
63876	4.8106	30.8003	0	0	chitinase, putative	1b5bf0adab6155c92f6e7cc2578a966f	Contig1_74987_remaining_0_0_0_2_166|sense|_78_112	CHR2v01212004:18088408..18089841	AT2G43590		AT3G12500
47431	50.3755	8.2717	0	0	chitinase, putative	76ad9dd983a934b5ecf6a639f16c336c	Contig1_26264_remaining_0_0_0_22_825|sense|_152_186	CHR2v01212004:18088408..18089841	AT2G43590		AT3G13310
57351	128.202	6.7062	0.0003	0	chitinase, putative	30ee8d6c22ce3565c663329287435efe	BNBS6DCT_UP_005_F02_12APR2005_006.ab1___PBI_0_0_0_74_472|sense|_79_114	CHR2v01212004:18088408..18089841	AT2G43590		AT3G14200
41774	207.9	5.3873	0.002	0	unknown protein	b95c2ea0abde664fc7d55174c3246352	Contig1_25080_remaining_0_0_0_169_621|sense|_49_83	CHR3v01212004:731898..732882	AT3G03170		AT3G14310
17899	829.515	3.5266	0.0421	0.0001	unknown protein	aaa0dfde7c39e9a7deca9daf976517e6	Contig1_22420_remaining_0_0_0_64_453|sense|_227_261	CHR3v01212004:763840..764202	AT3G03272		AT3G14840
62129	628.856	3.8101	0.0239	0	CAT4 (CATIONIC AMINO ACID...	50469c03281a97558a0f385f7b5fa74f	BNSCS2CT_UP_027_G12_07JAN2005_084.ab1___PBI_0_0_0_10_210|sense|_4_42	CHR3v01212004:925619..929947	AT3G03720		AT3G17450
14380	32.9857	8.7637	0	0	PR4 (PATHOGENESIS-RELATED...	cd62f1370bea8b851f1454c6b590deae	Contig1_14682_final_0_0_0_119_478|sense|_177_211	CHR3v01212004:1285571..1286568	AT3G04720		AT3G19000
22268	134.909	6.0538	0.0009	0	PR4 (PATHOGENESIS-RELATED...	8367937930c709554150b669160d1f83	DC2157F___AAFC_0_0_0_1_105|sense|_54_88	CHR3v01212004:1285571..1286568	AT3G04720		AT3G21055
1000	176.482	5.1593	0.0021	0	wound-responsive protein-...	18f964fa08296053f5baf49715b3b0e2	gi_115338053___NCBI_0_0_0_260_421|sense|_74_111	CHR3v01212004:3442534..3443451	AT3G10985		AT3G21760
42761	149.079	5.7578	0.0008	0	NHL1 (NDR1/HIN1-like 1)	a5c97e2c4ca8648339ff6f351992f402	Contig1_52788_remaining_0_0_0_106_729|sense|_737_771	CHR3v01212004:3678841..3679949	AT3G11660		AT3G23790
29132	247.022	5.1794	0.003	0	ATHCHIB (BASIC CHITINASE)...	e35ad8d703efa42d335146538d27e707	Contig859_4314_final_0_0_0_23_988|sense|_616_650	CHR3v01212004:3962389..3963971	AT3G12500		AT3G26770
45743	567.319	3.9519	0.0199	0	ATHCHIB (BASIC CHITINASE)...	3eb530249903b7fa660b04bef09414ea	Contig860_4314_final_0_0_0_2_628|sense|_255_289	CHR3v01212004:3962389..3963971	AT3G12500		AT3G29390
4798	674.284	3.6003	0.0275	0	ATHCHIB (BASIC CHITINASE)...	81a24f27e603f6bba2c10a9f05d4c08e	Contig1_13283_final_0_0_0_1_570|sense|_484_523	CHR3v01212004:3962389..3963971	AT3G12500		AT3G32914
23278	11.1169	14.6154	0	0	DNAJ heat shock N-termina...	f52b0f6074a93ce17e89d58132706002	Contig1_92_final_0_0_0_105_581|sense|_160_194	CHR3v01212004:4310615..4311448	AT3G13310		AT3G49780
35884	489.431	4.2534	0.0146	0	DNAJ heat shock N-termina...	9c1f706c86423ce0a6132cf3935cfa46	gi_56840928___NCBI_0_0_0_3_236|sense|_452_489	CHR3v01212004:4712581..4714660	AT3G14200		AT3G52930
51580	51.5602	8.4581	0	0	ATPME3 (Arabidopsis thali...	7d523c5453bf1381fd4f8154b01e3b58	Contig1_11270_final_0_0_0_3_596|sense|_271_305	CHR3v01212004:4771909..4775126	AT3G14310		AT3G56360
32949	549.02	3.9498	0.0192	0	ATPME3 (Arabidopsis thali...	23a3bf7e5264c913dddcfb7db6718b79	Contig4_11270_final_0_0_0_4_1623|sense|_1092_1126	CHR3v01212004:4771909..4775126	AT3G14310		AT3G59010
47660	342.452	4.6946	0.0056	0	leucine-rich repeat famil...	3086e4c518360e8269a2e878b573c1c4	DC910F___AAFC_0_0_0_2_298|sense|_84_119	CHR3v01212004:4988114..4994065	AT3G14840		AT3G59540
46999	329.078	4.7654	0.0048	0	hAT dimerisation domain-c...	f3b36a0eae7e5c5bc4bbe321609314c2	BNSiliq_UP_023_O23_10DEC2003_080.ab1___GHI1|senAnsen|_34_68	CHR3v01212004:5972677..5976124	AT3G17450		AT3G62830
16314	905.283	3.5096	0.0489	0.0001	oxidoreductase, 2OG-Fe(II...	570155946e67ab51bd7e2db669a0720b	BNAEN3GH_UP_232_F12_29NOV2006_086.ab1___PBI_0_0_0_292_555|sense|_534_568	CHR3v01212004:6553535..6555153	AT3G19000		AT3G62840
1794	185.015	5.6367	0.002	0	PSBTN (photosystem II sub...	c71d4a00f6a7e5db6a238a5afd75ddbe	Contig1_4767_final_0_0_0_62_379|sense|_76_110	CHR3v01212004:7376641..7377192	AT3G21055		AT4G11970
9385	655.955	3.7034	0.0262	0	UDP-glucoronosyl/UDP-gluc...	37688a5d7233c95a69f3e34f272bbc3f	Contig1_86638_remaining_0_0_0_1_414|sense|_338_372	CHR3v01212004:7667034..7668731	AT3G21760		AT4G11980
19964	32.0937	10.4604	0	0	AMP-binding protein, puta...	af95982c3ee68c076f456eefa846a96c	BNAEN3GH_UP_007_B12_31MAY2006_094.ab1___PBI_0_0_0_67_234|sense|_187_221	CHR3v01212004:8575174..8581119	AT3G23790		AT4G14960
9765	807.753	3.4583	0.04	0.0001	short-chain dehydrogenase...	568c489eb3d2a3bebbe24f4ebaa5787b	Contig2_6130_final_0_0_0_164_550|sense|_475_509	CHR3v01212004:9846721..9848385	AT3G26770		AT4G18510
41422	626.831	3.4159	0.0239	0	RIK (RS2-INTERACTING KH P...	2b0feab7a55e6ee715dd69146cefff62	Contig1_6773_final_0_0_0_9_428|sense|_585_619	CHR3v01212004:11290850..11296011	AT3G29390		AT4G21800
44128	833.654	3.7619	0.0418	0.0001	unknown protein	b8b7cec44c2ad34081ca13e709ad346d	BNBS6DCT_UP_008_H02_12APR2005_002.ab1___PBI|senAnsen|_52_90	CHR3v01212004:13471365..13477243	AT3G32914		AT4G21810
5310	256.009	4.5833	0.003	0	ATPSK4 (PHYTOSULFOKINE 4 ...	3b4adb517c1678e6d5d5d5260a3f2a45	Contig2_3579_final_0_0_0_62_295|sense|_129_163	CHR3v01212004:18476664..18477361	AT3G49780		AT4G21980
36189	745.833	3.6942	0.0328	0.0001	fructose-bisphosphate ald...	760a4cf4a1ae5c2b390cbd8fb258e4ba	Contig6_539_final_0_0_0_81_1154|sense|_1141_1175	CHR3v01212004:19637726..19640051	AT3G52930		AT4G21990
1442	381.936	4.1998	0.0078	0	unknown protein	2ffe56f9fe7dbef4fa172429b6d95975	Contig2_18299_final_0_0_0_104_763|sense|_728_764	CHR3v01212004:20907460..20908572	AT3G56360		AT4G29000
26592	721.305	3.7058	0.0316	0	pectinesterase family pro...	aa87a83b60cad672049ca8a3048d07a7	BNARO4GH_T3_013_F05_24NOV2006_037.ab1___PBI_0_0_0_42_827|sense|_555_589	CHR3v01212004:21813782..21816191	AT3G59010		AT4G29010
31843	902.328	3.4642	0.0487	0.0001	pectinesterase family pro...	8c53694301fcb0768a85c20950fee05b	OL57_60R_H19_OL5676R_015.ab1___AAFC_0_0_0_2_556|sense|_469_503	CHR3v01212004:21813782..21816191	AT3G59010		AT4G30530
40998	35.7607	9.4711	0	0	60S ribosomal protein L38...	8a767b7ea6f3d1af9ecd71d666a9f6bc	Contig27_1883_final_0_0_0_56_262|sense|_272_306	CHR3v01212004:22006655..22007813	AT3G59540		AT4G30960
11743	41.9622	8.4575	0	0	60S ribosomal protein L38...	ec1e0cf910fda115f860ae018f819a61	Contig24_1883_final_0_0_0_62_268|sense|_276_311	CHR3v01212004:22006655..22007813	AT3G59540		AT4G31170
3120	489.462	4.1502	0.0144	0	unknown protein;UXS2 (UDP-GLUCURONIC ACID...	9e259383cf84623f6f9e9cfc4804780e	Contig7_1512_final_0_0_0_66_389|sense|_544_579	CHR3v01212004:23246465..23247791	AT3G62830		AT4G33010
3120	489.462	4.1502	0.0144	0	unknown protein;UXS2 (UDP-GLUCURONIC ACID...	9e259383cf84623f6f9e9cfc4804780e	Contig7_1512_final_0_0_0_66_389|sense|_544_579	CHR3v01212004:23246465..23247791	AT3G62840		AT4G33060
54417	591.155	3.8909	0.0216	0	ATNUDT14 (Arabidopsis tha...;YT521-B-like family prote...	9ba9db198988aa7d5ce0f61a848b4bfd	gi_56838452___NCBI|senAnsen|_102_141	CHR4v01212004:7180431..7183671	AT4G11970		AT4G36040
54417	591.155	3.8909	0.0216	0	ATNUDT14 (Arabidopsis tha...;YT521-B-like family prote...	9ba9db198988aa7d5ce0f61a848b4bfd	gi_56838452___NCBI|senAnsen|_102_141	CHR4v01212004:7180431..7183671	AT4G11980		AT4G36990
11817	653.404	3.728	0.026	0	TUA6 (tubulin alpha-6 chi...	91f8b5863662eb063ba34203f175c31c	Contig135__largest_0_0_0_679_2028|sense|_1542_1576	CHR4v01212004:8548488..8550449	AT4G14960		AT4G37520
49840	308.212	4.7311	0.004	0	CLE2 (CLAVATA3/ESR-RELATE...	08d1fc4bd229842fc515a687d4c493bd	Contig6_4766_final_0_0_0_126_650|sense|_712_751	CHR4v01212004:10211880..10212432	AT4G18510		AT4G37910
23038	136.284	5.9016	0.0009	0	Der1-like family protein ...;ATP-binding family protei...	d80a9db77c7e39b67a758cccf47cccbf	BNZB_UP_134_B07_27SEP2005_061.ab1___PBI_0_0_0_3_170|sense|_200_235	CHR4v01212004:11575108..11577207	AT4G21800		AT4G39200
23038	136.284	5.9016	0.0009	0	Der1-like family protein ...;ATP-binding family protei...	d80a9db77c7e39b67a758cccf47cccbf	BNZB_UP_134_B07_27SEP2005_061.ab1___PBI_0_0_0_3_170|sense|_200_235	CHR4v01212004:11575108..11577207	AT4G21810		AT4G39260
9006	724.598	3.6053	0.0315	0	APR3 (APS REDUCTASE 3);APG8A (autophagy 8A)	400649d0a75651decec2f7e0a53ae8d6	6ETGS6H_UP_002_G06_16MAY2003_018.ab1___PBI_0_0_0_425_604|sense|_240_275	CHR4v01212004:11657020..11659117	AT4G21980		AT4G40030
9006	724.598	3.6053	0.0315	0	APR3 (APS REDUCTASE 3);APG8A (autophagy 8A)	400649d0a75651decec2f7e0a53ae8d6	6ETGS6H_UP_002_G06_16MAY2003_018.ab1___PBI_0_0_0_425_604|sense|_240_275	CHR4v01212004:11657020..11659117	AT4G21990		AT5G05250
1005	750.698	3.522	0.0333	0.0001	tesmin/TSO1-like CXC doma...;AIM1 (ABNORMAL INFLORESCE...	f0aa96cdb63a0847437dd7683ecaebda	Contig2_824_final_0_0_0_1_975|sense|_929_963	CHR4v01212004:14297050..14302141	AT4G29000		AT5G06310
1005	750.698	3.522	0.0333	0.0001	tesmin/TSO1-like CXC doma...;AIM1 (ABNORMAL INFLORESCE...	f0aa96cdb63a0847437dd7683ecaebda	Contig2_824_final_0_0_0_1_975|sense|_929_963	CHR4v01212004:14297050..14302141	AT4G29010		AT5G06320
74087	190.591	5.9991	0.0019	0	defense-related protein, ...	5752b22c1ee5c4b30944113210a60a7d	EX2PLCL3_UP_041_B07_02NOV2004_061.ab1___PBI_0_0_0_1_183|sense|_32_67	CHR4v01212004:14920540..14922500	AT4G30530		AT5G06720
70592	180.607	5.6587	0.002	0	CIPK6 (CBL-INTERACTING PR...	5a011cb03e535b269e9df7ae0dd581ad	Contig2_3259_final_0_0_0_187_651|sense|_141_175	CHR4v01212004:15067059..15069016	AT4G30960		AT5G06730
20630	620.61	3.8306	0.0241	0	kinase	2e6cf55bb1dfea7b873bc8e70592b699	Contig1_7427_final_0_0_0_255_584|sense|_232_267	CHR4v01212004:15153188..15155683	AT4G31170		AT5G08380
2785	804.021	3.4386	0.0397	0.0001	glycine dehydrogenase (de...	fc27172b32c524ef6b1acb88e0f8aa79	Contig76__largest_0_0_0_66_1724|sense|_1244_1281	CHR4v01212004:15926673..15931335	AT4G33010		AT5G08760
2153	282.613	4.5472	0.0034	0	peptidyl-prolyl cis-trans...	09d03dff4a6b97589ffb6849e6649fc8	Contig1_9298_remaining_0_0_0_1_675|sense|_349_383	CHR4v01212004:15948493..15952226	AT4G33060		AT5G15870
30061	489.217	4.0544	0.0148	0	DNAJ heat shock N-termina...	c62ea1693b09703f71e6b50f639f8f5d	Contig1_15419_final_0_0_0_58_534|sense|_561_595	CHR4v01212004:17049174..17050277	AT4G36040		AT5G24160
55297	658.384	3.8967	0.0263	0	HSF4 (HEAT SHOCK FACTOR 4...	b31c981c6f9a745f08ddb90b58641b29	Contig1_11698_final_0_0_0_2_625|sense|_327_361	CHR4v01212004:17440287..17442145	AT4G36990		AT5G39050
72031	802.149	3.5285	0.0397	0.0001	peroxidase 50 (PER50) (P5...	499458e4372f9bc56097d05dfc8dfc84	Contig3_8967_final_0_0_0_51_1016|sense|_462_496	CHR4v01212004:17631556..17633243	AT4G37520		AT5G40670
14047	601.935	3.9194	0.0229	0	MTHSC70-1 (mitochondrial ...	5bd73565c49f87447235df2ca26c9567	39RDBRT_UP_043_A09_21JUL2004_079.ab1___PBI_0_0_0_40_204|sense|_128_163	CHR4v01212004:17825074..17828174	AT4G37910		AT5G40750
42340	35.3172	10.3387	0	0	40S ribosomal protein S25...	b5a44de3880880d8e7b4dcf29d0569ac	Contig828_4314_final_0_0_0_78_401|sense|_472_511	CHR4v01212004:18257330..18258674	AT4G39200		AT5G43810
2386	54.6299	7.8408	0	0	ATGRP8/GR-RBP8 (COLD, CIR...	9b8bd77a403b89cd0de66cfd208bed1c	gi_32505711___NCBI_0_0_0_57_329|sense|_328_364	CHR4v01212004:18273893..18275073	AT4G39260		AT5G48180
36386	886.558	3.445	0.0473	0.0001	ATGRP8/GR-RBP8 (COLD, CIR...	35dd6e83fe0d28a9d52a070a16c71a07	gi_56839786___NCBI_0_0_0_6_332|sense|_335_372	CHR4v01212004:18273893..18275073	AT4G39260		AT5G48540
3798	830.151	3.4151	0.0419	0.0001	histone H3.2	78273db7d3bbbed784f8deb6b2c7daac	Contig729__largest_0_0_0_73_480|sense|_124_158	CHR4v01212004:18555571..18556966	AT4G40030		AT5G54770
18113	219.215	5.1271	0.0022	0	unknown protein	967b310d6f059e8dce19bdc2055370fc	Contig1_5711_final_0_0_0_165_851|sense|_209_243	CHR5v01212004:1557038..1557999	AT5G05250		AT5G55450
45563	621.04	3.987	0.0238	0	unknown protein	c9d3501ed36e6c931cd69fa516a2b19f	Contig2_5711_final_0_0_0_365_1042|sense|_938_972	CHR5v01212004:1557038..1557999	AT5G05250		AT5G56270
45153	123.612	6.2158	0	0	NHL3 (NDR1/HIN1-like 3);ATPOT1 (PROTECTION OF TEL...	b123d36f3f66cad59b7024e1e9da77ad	BNQA_UP_041_E03_01OCT2003_023.ab1___PBI|senAnsen|_40_77	CHR5v01212004:1928392..1930952	AT5G06310		AT5G64240
45153	123.612	6.2158	0	0	NHL3 (NDR1/HIN1-like 3);ATPOT1 (PROTECTION OF TEL...	b123d36f3f66cad59b7024e1e9da77ad	BNQA_UP_041_E03_01OCT2003_023.ab1___PBI|senAnsen|_40_77	CHR5v01212004:1928392..1930952	AT5G06320		AT5G64250
7421	868.774	3.5396	0.0461	0.0001	peroxidase, putative	c2ed2a39a1c6428dac70922618a32d86	gi_1048009___NCBI|senAnsen|_140_174	CHR5v01212004:2077421..2079006	AT5G06720		ATCG01000
7251	97.8468	6.0798	0	0	peroxidase, putative	2e16e55ba34bc32845ce03b2b9406e6e	RL6895F___AAFC_0_0_0_53_295|sense|_196_231	CHR5v01212004:2079956..2081685	AT5G06730		ATCG01010
6403	451.58	4.0049	0.0113	0	peroxidase, putative	e19a75aa045fe9812ebed577c8f55cd8	Contig1_564_final_0_0_0_61_1134|sense|_720_754	CHR5v01212004:2079956..2081685	AT5G06730
50680	377.641	4.4082	0.0079	0	ATAGAL1 (ARABIDOPSIS THAL...	d3b498207b5d1c1480db3a0506389e8d	Contig5_362_final_0_0_0_54_1190|sense|_605_639	CHR5v01212004:2694678..2697725	AT5G08380
72831	414.595	4.3359	0.0092	0	ATAGAL1 (ARABIDOPSIS THAL...	ac198abb182e55ebee1033afb4c75aa1	Contig4_362_final_0_0_0_23_1243|sense|_564_598	CHR5v01212004:2694678..2697725	AT5G08380
31801	250.388	5.213	0.0031	0	unknown protein	f9222e5943d7be11d76ab92e9b39fe3e	gi_21843962___NCBI|senAnsen|_216_255	CHR5v01212004:2854941..2855618	AT5G08760
1353	615.914	3.6968	0.0236	0	glycosyl hydrolase family...	31a65e49c7cbd69e3a38fbfe64f81a53	BNQA_UP_083_C09_01JUN2005_075.ab1___PBI_0_0_0_2_277|sense|_122_161	CHR5v01212004:5182644..5184881	AT5G15870
61941	625.518	3.883	0.0239	0	squalene monooxygenase 1,...	82df4b1c7c40f8eec91db603949d4fb2	Contig1_72144_remaining_0_0_0_4_117|sense|_109_143	CHR5v01212004:8183078..8186643	AT5G24160
51875	12.3357	14.0625	0	0	transferase family protei...	b0c131f074549766efd52f443b70f8e0	ESS1426R___AAFC_0_0_0_3_389|sense|_240_274	CHR5v01212004:15651815..15653293	AT5G39050
41660	21.9427	10.4705	0	0	transferase family protei...	3ad2b86a8d35dd29b9bfcc86f02b4dd9	Contig2_1013_final_0_0_0_20_676|sense|_586_620	CHR5v01212004:15651815..15653293	AT5G39050
1651	513.372	4.0179	0.017	0	PQ-loop repeat family pro...	15d565c47c1ae396b57cda4287188405	Contig2_11731_final_0_0_0_72_872|sense|_549_585	CHR5v01212004:16302939..16305021	AT5G40670
13116	871.833	4.2637	0.0465	0.0001	unknown protein	51c3b536b45ff52893ebe56c207d9c25	FL3946R___AAFC|senAnsen|_86_125	CHR5v01212004:16325584..16327047	AT5G40750
16169	165.084	5.6515	0.002	0	ZLL (ZWILLE)	4c1a1d5aa6b3147a9e4cc7a242fc091a	Contig1_20889_remaining|senAnsen|_689_723	CHR5v01212004:17628199..17634024	AT5G43810
19943	627.63	3.7868	0.0238	0	kelch repeat-containing p...	b1c4a2a4057a583487b03db973bcc3d2	Contig766_4314_final_0_0_0_177_1142|sense|_1219_1253	CHR5v01212004:19558163..19559652	AT5G48180
73882	139.692	6.747	0.0009	0	33 kDa secretory protein-...	877ac509cb73c5b0429f899491490f26	gi_112353787___NCBI_0_0_0_1_282|sense|_292_331	CHR5v01212004:19686190..19687146	AT5G48540
5975	220.734	4.8886	0.0024	0	THI1 (THIAZOLE REQUIRING)	a7bf15eec3c322c3bd9ea2696f190f00	Contig5_2436_final_0_0_0_53_1099|sense|_1363_1397	CHR5v01212004:22263821..22265558	AT5G54770
21662	42.3856	8.258	0	0	protease inhibitor/seed s...	aec162d7fd28a3c0e7fe69ccf765bc3b	Contig1_17664_remaining_0_0_0_47_340|sense|_351_385	CHR5v01212004:22484716..22485489	AT5G55450
59290	309.785	4.711	0.004	0	protease inhibitor/seed s...	26a7911f7cfc520f8e1e060f3a865805	Contig1_10626_final_0_0_0_73_360|sense|_150_185	CHR5v01212004:22484716..22485489	AT5G55450
51308	562.865	3.9852	0.0197	0	protease inhibitor/seed s...	30a5ff7d3a5991623e5c54735cbba6c5	Contig2_10626_final_0_0_0_42_329|sense|_120_155	CHR5v01212004:22484716..22485489	AT5G55450
45610	61.9521	8.428	0	0	WRKY2 (WRKY DNA-binding p...	a5f55ca6645b01073636f3a5bd829448	Contig1_10012_final|senAnsen|_817_851	CHR5v01212004:22796919..22800494	AT5G56270
5946	170.075	5.1297	0.0019	0	latex-abundant family pro...;2-nitropropane dioxygenas...	25a89a49580cfab49b137e3aaf1e98b6	Contig1_9147_final_0_0_0_34_1026|sense|_879_913	CHR5v01212004:25714580..25716438	AT5G64240
5946	170.075	5.1297	0.0019	0	latex-abundant family pro...;2-nitropropane dioxygenas...	25a89a49580cfab49b137e3aaf1e98b6	Contig1_9147_final_0_0_0_34_1026|sense|_879_913	CHR5v01212004:25714580..25716438	AT5G64250
15965	351.194	4.2644	0.0064	0	unknown protein	58726dd94c17ad5f7e7ada483763b135	ES3006R___AAFC_0_0_0_1_255|sense|_436_473	CHRCv01212004:110398..112638	ATCG01000
15965	351.194	4.2644	0.0064	0	unknown protein	58726dd94c17ad5f7e7ada483763b135	ES3006R___AAFC_0_0_0_1_255|sense|_436_473	CHRCv01212004:110398..112638	ATCG01010

## Sheet: shared
	12 genes were showed higher expression level in normal plants in both comparison and 23 genes were showed higher expression level in glossy plants in both comparison
		parent				DH
		RP.Rsum	FC..class1.class2.	pfp	P.value	RP.Rsum	FC..class1.class2.	pfp	P.value	Name	ID	Array.Name	Map
1	AT1G02205	33.2994	0.0537	0	0	15.7675	0.0571	0	0	CER1 (ECERIFERUM 1)	db8bfd0829824e4442776431bc95e3bf	Contig1_11353_final_0_0_0_22_1893|sense|_1722_1756	CHR1v01212004:418767..422438
2	AT1G09690	911.331	0.2614	0.0301	0.0001	252.892	0.175	0.0092	0	60S ribosomal protein L21...	a2296cc12b36f10301b409f68b290d27	Contig5_430_final_0_0_0_56_547|sense|_5_40	CHR1v01212004:3136190..3137477
3	AT1G63980	916.697	0.2725	0.0305	0.0001	65.3646	0.1086	0	0	DNA topoisomerase VIA, pu...;D111/G-patch domain-conta...	ce3d26d5f2e922c9ac6ac19ea1fdacbc	Contig3_1436_final_0_0_0_39_1235|sense|_1152_1187	CHR1v01212004:23744179..23746965
4	AT1G63990	916.697	0.2725	0.0305	0.0001	65.3646	0.1086	0	0	DNA topoisomerase VIA, pu...;D111/G-patch domain-conta...	ce3d26d5f2e922c9ac6ac19ea1fdacbc	Contig3_1436_final_0_0_0_39_1235|sense|_1152_1187	CHR1v01212004:23744179..23746965
5	AT2G20820	356.69	0.1775	0.0057	0	69.0958	0.107	0	0	unknown protein	c976039de68051abbf742a9c5e690f5d	Contig4_702_final_0_0_0_57_329|sense|_316_350	CHR2v01212004:8971430..8972511
6	AT2G47130	521.891	0.2062	0.0106	0	365.993	0.1891	0.0167	0	short-chain dehydrogenase...	ceb7d217a8bacdd6e55af3454645a62d	Contig2_7430_final_0_0_0_27_563|sense|_439_473	CHR2v01212004:19356606..19357609
7	AT3G05590	723.101	0.24	0.0195	0	132.734	0.1239	0.0017	0	RPL18 (RIBOSOMAL PROTEIN ...	c7d3aa547c65365266ec4cb6dfac43d0	LL732F___AAFC_0_0_0_1_132|sense|_172_207	CHR3v01212004:1621463..1623020
8	AT3G22550	652.004	0.2254	0.0158	0	323.345	0.1821	0.0137	0	senescence-associated pro...	f349e268ab244c179720687dc66889d1	gi_32505208___NCBI_0_0_0_2_97|sense|_56_93	CHR3v01212004:7991653..7993461
9	AT5G23740	220.425	0.1438	0.0024	0	124.815	0.1152	0.0012	0	RPS11-BETA (RIBOSOMAL PRO...	6190e84533ff4b1fb470a7f1edb786ed	Contig1_6184_final_0_0_0_55_531|sense|_514_552	CHR5v01212004:8008043..8009439
10	AT5G42650	1121.02	0.2551	0.0484	0.0002	308.3	0.1838	0.0134	0	AOS (ALLENE OXIDE SYNTHAS...	eb520d29ffaae299cd566e303c434ab4	BNYS2DCT_UP_026_D02_02MAR2005_010.ab1___PBI_0_0_0_53_556|sense|_214_248	CHR5v01212004:17114823..17116623
11	AT5G66180	18.4212	0.0408	0	0	35.1047	0.0719	0	0	unknown protein;ATLFNR1 (LEAF FNR 1)	98593b2b9475d75dafdbf7f880a28911	CL785R___AAFC|senAnsen|_16_51	CHR5v01212004:26468190..26470425
12	AT5G66190	18.4212	0.0408	0	0	35.1047	0.0719	0	0	unknown protein;ATLFNR1 (LEAF FNR 1)	98593b2b9475d75dafdbf7f880a28911	CL785R___AAFC|senAnsen|_16_51	CHR5v01212004:26468190..26470425
		parent				DH
	Synonyms	RP.Rsum	FC..class1.class2.	pfp	P.value	RP.Rsum	FC..class1.class2.	pfp	P.value	Name	ID	Array.Name	Map
1	AT1G10270	313.198	6.8048	0.0031	0	8.3773	21.0941	0	0	GRP23 (GLUTAMINE-RICH PRO...	6fa0fbd4439fb269cb7ff8a8a79c284a	Contig1_34319_remaining|senAnsen|_257_291	CHR1v01212004:3363506..3366490
2	AT1G14130	458.198	5.6383	0.007	0	789.674	3.5971	0.0383	0.0001	2-oxoglutarate-dependent ...	ddbb292204884360c6bb31cd37d34876	Contig1_4216_final_0_0_0_3_383|sense|_279_313	CHR1v01212004:4835721..4837613
3	AT1G17170	303.066	7.4001	0.003	0	872.21	3.3978	0.0462	0.0001	ATGSTU24 (Arabidopsis tha...	d3b20e8c273d23a0d57bd8081c9c7284	Contig1_10598_final_0_0_0_67_711|sense|_694_728	CHR1v01212004:5869839..5870833
4	AT1G17880	445.796	6.1012	0.0065	0	90.9707	7.5808	0	0	nascent polypeptide-assoc...	e6ec2590d09b8c21e048d40e5e1cd9c5	Contig7_1561_final_0_0_0_76_567|sense|_579_613	CHR1v01212004:6152402..6153975
5	AT1G24147	785.693	4.9608	0.0169	0.0001	430.527	4.129	0.0101	0	unknown protein	07c08c0c756edeb236757ae1463ecbfd	Contig1_86527_remaining_0_0_0_27_437|sense|_409_443	CHR1v01212004:8542511..8543295
6	AT1G50200	138.201	9.9561	0.0005	0	104.164	7.4487	0	0	ALATS (ALANYL-TRNA SYNTHE...	c85b9a1bc125d0b02b2789d0b0740126	Contig1_8008_final_0_0_0_2_1009|sense|_1130_1167	CHR1v01212004:18594872..18602149
7	AT1G75040	385.065	6.8931	0.0044	0	59.9603	9.6184	0	0	PR5 (PATHOGENESIS-RELATED...	493e473fb3ff44c1e205db3f7c74b95c	ST1205R___AAFC|senAnsen|_57_91	CHR1v01212004:28181364..28182601
8	AT2G19740	824.023	4.4641	0.0184	0.0001	50.0106	8.1213	0	0	60S ribosomal protein L31...	1ae6a94b3aa1c567ef80485b4c238a8c	Contig10_782_final_0_0_0_67_423|sense|_208_245	CHR2v01212004:8520595..8521601
9	AT2G20490	650.151	5.0171	0.0116	0	639.255	3.8622	0.0244	0	EDA27/NOP10 (embryo sac d...	341df4d2d7d2e7bbd6e09995e072314a	Contig3_814_final_0_0_0_75_266|sense|_116_153	CHR2v01212004:8838797..8839997
10	AT2G43590	96.1803	12.2909	0	0	4.8106	30.8003	0	0	chitinase, putative	1b5bf0adab6155c92f6e7cc2578a966f	Contig1_74987_remaining_0_0_0_2_166|sense|_78_112	CHR2v01212004:18088408..18089841
11	AT3G12500	279.93	7.019	0.0028	0	247.022	5.1794	0.003	0	ATHCHIB (BASIC CHITINASE)...	81a24f27e603f6bba2c10a9f05d4c08e	Contig1_13283_final_0_0_0_1_570|sense|_484_523	CHR3v01212004:3962389..3963971
12	AT3G26770	958.577	5.2484	0.0241	0.0001	807.753	3.4583	0.04	0.0001	short-chain dehydrogenase...	568c489eb3d2a3bebbe24f4ebaa5787b	Contig2_6130_final_0_0_0_164_550|sense|_475_509	CHR3v01212004:9846721..9848385
13	AT3G32914	1272.56	3.8619	0.0427	0.0002	833.654	3.7619	0.0418	0.0001	unknown protein	b8b7cec44c2ad34081ca13e709ad346d	BNBS6DCT_UP_008_H02_12APR2005_002.ab1___PBI|senAnsen|_52_90	CHR3v01212004:13471365..13477243
14	AT4G21800	74.9462	13.7735	0	0	136.284	5.9016	0.0009	0	Der1-like family protein ...;ATP-binding family protei...	d80a9db77c7e39b67a758cccf47cccbf	BNZB_UP_134_B07_27SEP2005_061.ab1___PBI_0_0_0_3_170|sense|_200_235	CHR4v01212004:11575108..11577207
15	AT4G21810	74.9462	13.7735	0	0	136.284	5.9016	0.0009	0	Der1-like family protein ...;ATP-binding family protei...	d80a9db77c7e39b67a758cccf47cccbf	BNZB_UP_134_B07_27SEP2005_061.ab1___PBI_0_0_0_3_170|sense|_200_235	CHR4v01212004:11575108..11577207
16	AT4G30530	148.52	10.2137	0.0004	0	190.591	5.9991	0.0019	0	defense-related protein, ...	5752b22c1ee5c4b30944113210a60a7d	EX2PLCL3_UP_041_B07_02NOV2004_061.ab1___PBI_0_0_0_1_183|sense|_32_67	CHR4v01212004:14920540..14922500
17	AT4G36990	814.751	4.6733	0.0181	0.0001	658.384	3.8967	0.0263	0	HSF4 (HEAT SHOCK FACTOR 4...	882a925f3f71bab5f6fecdd7949c541f	Contig2_17156_final_0_0_0_289_1104|sense|_1120_1155	CHR4v01212004:17440287..17442145
18	AT4G39260	322.557	7.008	0.0032	0	54.6299	7.8408	0	0	ATGRP8/GR-RBP8 (COLD, CIR...	8d94dad2bca1664f95026630a4207e1b	Contig4_5844_final_0_0_0_46_531|sense|_528_566	CHR4v01212004:18273893..18275073
19	AT5G06310	933.097	4.3141	0.0228	0.0001	123.612	6.2158	0	0	NHL3 (NDR1/HIN1-like 3);ATPOT1 (PROTECTION OF TEL...	b123d36f3f66cad59b7024e1e9da77ad	BNQA_UP_041_E03_01OCT2003_023.ab1___PBI|senAnsen|_40_77	CHR5v01212004:1928392..1930952
20	AT5G06320	933.097	4.3141	0.0228	0.0001	123.612	6.2158	0	0	NHL3 (NDR1/HIN1-like 3);ATPOT1 (PROTECTION OF TEL...	b123d36f3f66cad59b7024e1e9da77ad	BNQA_UP_041_E03_01OCT2003_023.ab1___PBI|senAnsen|_40_77	CHR5v01212004:1928392..1930952
21	AT5G48180	905.701	4.3482	0.022	0.0001	627.63	3.7868	0.0238	0	kelch repeat-containing p...	7184e489e13e204ecc85b392c0ae8996	Contig765_4314_final_0_0_0_50_1015|sense|_1093_1127	CHR5v01212004:19558163..19559652
22	AT5G54770	6.2899	46.2484	0	0	220.734	4.8886	0.0024	0	THI1 (THIAZOLE REQUIRING)	a7bf15eec3c322c3bd9ea2696f190f00	Contig5_2436_final_0_0_0_53_1099|sense|_1363_1397	CHR5v01212004:22263821..22265558
23	AT5G55450	100.709	12.4173	0.0004	0	42.3856	8.258	0	0	protease inhibitor/seed s...	30a5ff7d3a5991623e5c54735cbba6c5	Contig2_10626_final_0_0_0_42_329|sense|_120_155	CHR5v01212004:22484716..22485489
