# Supplementary material for: A novel dominant glossy mutation causes suppression of wax biosynthesis pathway and deficiency of cuticular wax in Brassica napus
Source: BMC Plant Biol. 2013 Dec 14;13:215. doi: 10.1186/1471-2229-13-215 (PMC3881019; doi:10.1186/1471-2229-13-215)
Supplement: Additional file 5 — Most of the detected SNPs were located on chromosome N9. [file 1471-2229-13-215-S5.xlsx]

## Sheet: Sheet1
Additional file 5 Most of the detected SNPs were located on chromosome N9
NO	name	Gene of B.rapa	BAC of B.rapa	Gene of Arabidopisis
21413	Bn-A09-p35466517	Bra031637	KBrH001D23	AT1G08660
21414	Bn-A09-p35472661	Bra026468	KBrH001D23	AT1G80070
21421	Bn-A09-p35483201	Bra031308	KBrH001D23	AT1G66700
21446	Bn-A09-p35598320	Bra040914	KBrH017P16	AT1G04400
21455	Bn-A09-p35672030	Bra031592	KBrH034K06	AT1G07690
21459	Bn-A09-p35707505	Bra033038	KBrH010M08，	AT1G67130
21460	Bn-A09-p35724973	Bra031581	KBrH010M08	AT1G55150
21461	Bn-A09-p35728172	Bra031580	KBrH010M08	AT1G69280
21462	Bn-A09-p35753486	Bra031576	BrH010M08	AT1G07460
21500	Bn-A09-p36248653	Bra016764	KBrB017P15	AT1G05090
21501	Bn-A09-p36254037	Bra032480	KBrB017P15	AT1G08630
21502	Bn-A09-p36259207	Bra032545	KBrB017P15	AT1G03730
21503	Bn-A09-p36268830	Bra032035	KBrB017P15	AT1G01400
21505	Bn-A09-p36290340	Bra032489	KBrB017P15	AT1G23201
21510	Bn-A09-p36363739	Bra032507	KBrB017P15	AT1G04470
22173	Bn-A10-p1159591	Bra025626	KBrH003E08	AT5G50020
28122	Bn-scaff_16021_1-p492357	Bra032624	KBrB092L06	AT1G01190
28135	Bn-scaff_16021_1-p661548	Bra020239	KBrB090K20	AT5G60640
31691	Bn-scaff_16389_1-p740326	Bra004052	KBrB023N19	AT5G44635
31692	Bn-scaff_16389_1-p749041	Bra030772	KBrB043F18	AT1G05080
31694	Bn-scaff_16389_1-p750464	Bra036834	KBrB043F18	AT1G64860
31697	Bn-scaff_16389_1-p766894	Bra032468	KBrB043F18	AT1G05320
31698	Bn-scaff_16389_1-p767175	Bra026438	KBrB043F18	AT4G26440
31699	Bn-scaff_16389_1-p768348	Bra031672	KBrB038I10	AT1G09570
31700	Bn-scaff_16389_1-p768470	Bra031672	KBrB038I10	AT1G09570
31701	Bn-scaff_16389_1-p768603	Bra031672	KBrB038I10	AT1G09570
31702	Bn-scaff_16389_1-p771131	Bra026652	KBrH088K13	AT4G11840
31703	Bn-scaff_16389_1-p776698	Bra032518	KBrB043F18	AT1G04300
31704	Bn-scaff_16389_1-p779243	Bra031730	KBrB043F18	AT1G11270
31705	Bn-scaff_16389_1-p781261	Bra024399	KBrB043F18	AT2G23330
31706	Bn-scaff_16389_1-p820513	Bra032526	KBrB043F18	AT1G04160
39352	Bn-scaff_17888_1-p194598	Bra032411	KBrS003D10	AT5G60060
39867	Bn-scaff_18140_1-p430915	Bra006623	KBrB063C05	AT3G56670
45900	Bn-scaff_20947_1-p146783	Bra020872	KBrH041N16	AT1G09860
45901	Bn-scaff_20947_1-p146990	Bra025090	KBrH001K17	AT2G35140
46229	Bn-scaff_21269_1-p295511	Bra031609	KBrH017P16	AT1G08060
The word in blue means the SNPs were located on A9 chromosome；The word in blank means not sure
