# Supplementary material for: A novel dominant glossy mutation causes suppression of wax biosynthesis pathway and deficiency of cuticular wax in Brassica napus
Source: BMC Plant Biol. 2013 Dec 14;13:215. doi: 10.1186/1471-2229-13-215 (PMC3881019; doi:10.1186/1471-2229-13-215)
Supplement: Additional file 6 — Primers used in this study. [file 1471-2229-13-215-S6.xlsx]

## Sheet: Sheet1
Additional file 6 Primers used in this study
primer name	primer sequence
Bncer1-L	5’-3’ ATGGCTACGAAACCAGGCAT
Bncer1R	5’-3’ CCATTGTGCCGTAGATGTAG
BnActin-L	5’-3’ ACGAGCTACCTGACGGACAAG
BnActin-R	5’-3’ GAGCGACGGCTGGAAGAGTA
18S-L	5’-3’ GGTAGGCGATTGGCTAAATTGTCTGC
18S-R	5’-3’ GAGACACCAACAGTCTTTCCTCTGCG
AT1G02205-L	5’-3’ TGCCAGAGAGGTGTTGAGGT
AT1G02205-R	5’-3’ GATGCGAGTGTTTCAGAGGT
AT5G37300-L	5’-3’ GGCCATCCAATCTCTTATGT
AT5G37300-R	5’-3’ CATAACTGATGAGGATCTGG
AT1G57750-L	5’-3’ GTTACTCGTCCACAAGGAAG
AT1G57750-R	5’-3’ TCCTCAGATCCTCCCACAGC
AT2G38040 -L	5’-3’ AGCCGATGGAATCATACCTG
AT2G38040 -R	5’-3’ TTAATCTCTGGCTCTACTGG
AT1G24360-L	5’-3’ CGTCAGTTGTTGGTCTCATT
AT1G24360-R	5’-3’ CAGTCATGTCAGATGCAATG
AT1G08510-L	5’-3’ TCGTATGCAGGTTGTCGTTG
AT1G08510-R	5’-3’ CCCTCGAACCTCTTCAGGAA
AT5G16390-L	5’-3’ GCGCAATATGTTATGATGCA
AT5G16390-R	5’-3’ ACGGTAGAATGTGCCAGCCA
AT5G60740-L	5’-3’ AGGTGACATGATGCAGAGGA
AT5G60740-R	5’-3’ GCAGTACGACAAGCCCATCC
CIP12-L	5'-3'AATGACGGTTTCATCATCAGG
CIP12-R	5'-3' TCTTCAGGAGACGCCTTAGC
PS46-L	5'-3'CCTAATCAAGCAACATCAACCA
PS46-R	5'-3'GGAGAGCTGAAACCCTAGAGAA
PS50-L	5'-3'GTCGATTACGAGAAACATGCAA
PS50-R	5'-3'AACCTCCGACTTCAACCATAGA
1616-1-L	5'-3'TAAGGGTTACTCCTTCTAGT
1616-1-R	5'-3'GACTGTAGTTGCAGAAATAG
SNP6-L	5'-3'AAGTTTGATGCAAACCCACG
SNP6-R	5'-3'AACATAACATGACATATGCA
SNP7-L	5'-3'TTCCGTTCTTCAAGCTCTGA
SNP7-R	5'-3'AAAAGAGAAACTGGTCCAAG
BRMS247-L	5'-3'TCTCTTTTGAGGTTTTCACTTTCAG
BRMS247-R	5'-3'GCTGATTAAACTCTTACCACCAGAG
BN6A2-L	5'-3'CTTTGTGTGGACTTTTAGAACTTTA
BN6A2-R	5'-3'CGCAGCTTTTGGCCCACCTG
cnu-m574a-L	5'-3'GCATTGTTTCTAGTGTTTACTTGGTG
cnu-m574a-R	5'-3'TTGTGGCTACTAGGGCAAGG
cnu-m008a-L	5'-3'GTTGCTGGGCTTGCAGTTAT
cnu-m008a-R	5'-3'GAGCGTACCAGCAACCTCTC
cnu-m377a-L	5'-3'TCAGTTGTCGGATCGTCTATG
cnu-m377a-R	5'-3'CACTTATCTTTCCTTTGAAGTTGTTG
ps21-L	5'-3'TTGAGAAAGCTGGGGTTAATGT
ps21-R	5'-3'CGATAGTTGAAATGCAGAGTCG
ps2-L	5'-3'AATTGTGAGGAAGACGAATGCT
ps2-R	5'-3'GATCATGCAAAGCAACCACTAA
MR013-L	5'-3'CGCTACTTCCGCTGATACTTT
MR013-R	5'-3'TCAGAATCGCGACTGTAGTCT
Ra2-F11-L	5'-3'TGAAACTAGGGTTTCCAGCC
Ra2-F11-R	5'-3'CTTCACCATGGTTTTGTCCC
BnGMS319-L	5'-3'AGAAAGAGACGTTTGAGCTG
BnGMS319-R	5'-3'TAAACGCTACCATCAAACAA
PS5-L	5'-3'ATTGATGGGCAATAGGAAACAC
PS5-R	5'-3'CTGCAAGAAAAGAAGAGGGAAA
BnGMS181-L	5'-3'GTAAATGAAGGAATGGGTCA
BnGMS181-R	5'-3'GTCCTTCCTCTGTTTCTCCT
CB10103-L	5'-3'GACGGATGCCTAATAATGAT
CB10103-R	5'-3'TCCTCAAAACTGCCTGTAAG
Na10-A08-L	5'-3'CATGGTTAAAACAATGGCCC
Na10-A08-R	5'-3'CAAGAAACACCATCATTTCTCA
BnGMS351-L	5'-3'ATACTCGTTATGGCGAGAGA
BnGMS351-R	5'-3'TGGTCAAATTCTTGAACATT
